# Supplementary material for: Mice Exposed to Combined Chronic Low-Dose Irradiation and Modeled Microgravity Develop Long-Term Neurological Sequelae
Source: Int J Mol Sci. 2019 Aug 22;20(17):4094. doi: 10.3390/ijms20174094 (PMC6747492; doi:10.3390/ijms20174094)
Supplement: Supplementary file 1 [file ijms-20-04094-s001.zip]

Archive with 6 entries (5 files):
- Supplementary files/
- Supplementary files/Supplemental Figure.docx
- Supplementary files/Supplemental Table 1_ Differentially Expressed Genes.xlsx
- Supplementary files/Supplemental Table 2_ Differentially Methylated Promoters.xlsx
- Supplementary files/Supplemental Table 3_ WebGestalt Results.xlsx
- Supplementary files/Supplemental Table 4_ Reactome Results.xlsx
