# Supplementary material for: Mice Exposed to Combined Chronic Low-Dose Irradiation and Modeled Microgravity Develop Long-Term Neurological Sequelae
Source: Int J Mol Sci. 2019 Aug 22;20(17):4094. doi: 10.3390/ijms20174094 (PMC6747492; doi:10.3390/ijms20174094)
Supplement: Supplementary file 1 [file ijms-20-04094-s001.zip › Supplementary files/Supplemental Table 1_ Differentially Expressed Genes.xlsx]

## Sheet: Upregulated DEGs, LDR
Ensembl ID	Gene Name	base mean	log 2 fold change	lfcse	stat	p value	padj	Description
ENSMUSG00000100944.1	Gm28900	18.6917	21.3669	3.43604	6.21848	5.02003e-10	1.10345e-05	predicted gene 28900
ENSMUSG00000105617.4	Gm43809	15.4425	6.96536	1.3204	5.27518	1.32623e-07	0.00145759	predicted gene 43809
ENSMUSG00000114923.1	Gm49345	21.3729	3.01391	0.684284	4.40447	1.06043e-05	0.0466188	predicted gene, 49345
Total Identified : 3

## Sheet: Upregulated DEGs, HLU
Ensembl ID	Gene Name	base mean	log 2 fold change	lfcse	stat	p value	padj	Description
ENSMUSG00000005958.15	Ephb3	266.79	0.922698	0.232138	3.97479	7.04424e-05	0.0476639	Eph receptor B3
ENSMUSG00000031673.6	Cdh11	1216.99	0.430844	0.104311	4.13039	3.62147e-05	0.0476639	cadherin 11
ENSMUSG00000035681.7	Kcnc2	873.976	0.494326	0.121464	4.06973	4.70673e-05	0.0476639	potassium voltage gated channel, Shaw-related subfamily, member 2
ENSMUSG00000047658.6	Gal3st3	689.299	0.449057	0.112617	3.98748	6.67784e-05	0.0476639	galactose-3-O-sulfotransferase 3
Total Identified : 4

## Sheet: Upregulated DEGs, HLU+LDR
Ensembl ID	Gene Name	base mean	log 2 fold change	lfcse	stat	p value	padj	Description
ENSMUSG00000045471.4	Hcrt	105.616	9.09686	2.05475	4.42724	9.54463e-06	0.00289	hypocretin
ENSMUSG00000027833.16	Shox2	69.7036	8.4957	2.1702	3.9147	9.05166e-05	0.0135732	short stature homeobox 2
ENSMUSG00000035383.7	Pmch	245.957	8.34977	1.618	5.16056	2.46211e-07	0.000215367	pro-melanin-concentrating hormone
ENSMUSG00000061808.3	Ttr	5757.12	6.48821	1.38875	4.67199	2.98293e-06	0.00138136	Thyroid hormone-binding protein
ENSMUSG00000001827.12	Folr1	43.8331	6.33595	1.41128	4.48951	7.1388e-06	0.0023915	folate receptor 1 (adult)
ENSMUSG00000019913.4	Sim1	60.9207	6.06115	0.801983	7.5577	4.1027e-14	3.22985e-10	single-minded family bHLH transcription factor 1
ENSMUSG00000021099.6	Six6	9.24306	5.56428	1.50555	3.69584	0.000219158	0.0227989	sine oculis-related homeobox 6
ENSMUSG00000037727.6	Avp	842.636	5.31356	1.02927	5.16244	2.4375e-07	0.000215367	arginine vasopressin
ENSMUSG00000044988.7	Ucn3	13.8671	5.23152	1.13857	4.59483	4.33102e-06	0.00187885	urocortin 3
ENSMUSG00000029546.12	Uncx	20.2821	5.17571	1.04122	4.97079	6.66793e-07	0.000419946	UNC homeobox
ENSMUSG00000029697.6	Fezf1	17.11	4.98333	1.02101	4.88077	1.05672e-06	0.000616222	Fez family zinc finger 1
ENSMUSG00000079436.3	Kcnj13	48.1534	4.75338	1.24629	3.81402	0.000136727	0.0172226	potassium inwardly-rectifying channel, subfamily J, member 13
ENSMUSG00000047230.6	Cldn2	19.6929	4.72773	1.10537	4.27705	1.89386e-05	0.00459883	claudin 2
ENSMUSG00000021685.11	Otp	150.482	4.592	0.801615	5.72844	1.0136e-08	1.99489e-05	orthopedia homeobox
ENSMUSG00000048108.13	Tmem72	91.4339	4.58683	1.29861	3.53212	0.00041224	0.0326167	transmembrane protein 72
ENSMUSG00000026579.8	F5	115.32	4.1497	0.974226	4.25948	2.04903e-05	0.00467566	coagulation factor V
ENSMUSG00000004655.5	Aqp1	15.3693	4.01612	1.02941	3.90136	9.56523e-05	0.014208	aquaporin 1
ENSMUSG00000018698.15	Lhx1	14.8414	3.97182	0.836319	4.74918	2.04246e-06	0.00103737	LIM homeobox protein 1
ENSMUSG00000022129.4	Dct	18.7295	3.81677	1.02275	3.73188	0.000190053	0.021528	dopachrome tautomerase
ENSMUSG00000019230.14	Lhx9	51.2397	3.78224	0.785826	4.81307	1.48627e-06	0.000806942	LIM homeobox protein 9
ENSMUSG00000035200.7	Chrnb4	14.1383	3.36574	0.946881	3.55456	0.000378618	0.0312112	cholinergic receptor, nicotinic, beta polypeptide 4
ENSMUSG00000031786.7	Drc7	37.8818	3.23477	0.75873	4.2634	2.01338e-05	0.00467175	dynein regulatory complex subunit 7
ENSMUSG00000016024.9	Lbp	41.6086	3.16919	0.690736	4.58813	4.47239e-06	0.00187885	lipopolysaccharide binding protein
ENSMUSG00000005892.4	Trh	194.829	3.04374	0.830688	3.66412	0.000248189	0.0248552	thyrotropin releasing hormone
ENSMUSG00000031255.14	Sytl4	34.0487	3.03872	0.708545	4.28868	1.79738e-05	0.00456446	synaptotagmin-like 4
ENSMUSG00000034486.8	Gbx2	26.3067	3.02451	0.678747	4.45602	8.34935e-06	0.00273876	gastrulation brain homeobox 2
ENSMUSG00000000263.15	Glra1	76.3191	2.92013	0.462425	6.31482	2.70471e-10	1.41952e-06	glycine receptor, alpha 1 subunit
ENSMUSG00000043013.10	Onecut1	16.9146	2.72966	0.7924	3.4448	0.000571488	0.0412756	one cut domain, family member 1
ENSMUSG00000029595.9	Lhx5	32.375	2.70554	0.610341	4.43283	9.30039e-06	0.00289	LIM homeobox protein 5
ENSMUSG00000056174.8	Col8a2	38.9572	2.63854	0.740438	3.56349	0.000365956	0.0303262	collagen, type VIII, alpha 2
ENSMUSG00000005268.20	Prlr	189.813	2.59246	0.713258	3.63467	0.00027834	0.026406	prolactin receptor
ENSMUSG00000042353.9	Frem3	44.0287	2.56728	0.42928	5.98043	2.22553e-09	5.00585e-06	Fras1 related extracellular matrix protein 3
ENSMUSG00000030111.9	A2m	39.8532	2.51429	0.55	4.57142	4.84419e-06	0.00190679	alpha-2-macroglobulin
ENSMUSG00000022053.13	Ebf2	16.2534	2.49329	0.684292	3.6436	0.00026885	0.0260064	early B cell factor 2
ENSMUSG00000054889.10	Dsp	39.8882	2.45493	0.69171	3.54908	0.000386579	0.0315373	desmoplakin
ENSMUSG00000048540.8	Nhlh2	19.167	2.44475	0.629292	3.88492	0.000102364	0.0146006	nescient helix loop helix 2
ENSMUSG00000035948.13	Acss3	18.0695	2.39902	0.636196	3.77088	0.000162675	0.0189727	acyl-CoA synthetase short-chain family member 3
ENSMUSG00000003657.9	Calb2	382.243	2.3829	0.60286	3.95265	7.72899e-05	0.0121693	calbindin 2
ENSMUSG00000010476.14	Ebf3	44.6971	2.36615	0.589312	4.0151	5.94203e-05	0.0103952	early B cell factor 3
ENSMUSG00000073421.5	H2-Ab1	25.0063	2.23109	0.634168	3.51814	0.000434576	0.0335412	histocompatibility 2, class II antigen A, beta 1
ENSMUSG00000004105.8	Angptl2	42.2818	2.21688	0.595429	3.72317	0.000196738	0.0219691	angiopoietin-like 2
ENSMUSG00000024610.14	Cd74	112.088	2.19474	0.497079	4.41527	1.00883e-05	0.00298653	CD74 antigen (invariant polypeptide of major histocompatibility complex, class II antigen-associated)
ENSMUSG00000031980.9	Agt	326.512	2.16573	0.285157	7.59487	3.08091e-14	3.22985e-10	angiotensinogen (serpin peptidase inhibitor, clade A, member 8)
ENSMUSG00000024553.7	Galr1	38.0426	2.14886	0.624085	3.44322	0.00057484	0.0413281	galanin receptor 1
ENSMUSG00000051980.13	Casr	18.4119	2.14202	0.591244	3.62291	0.000291305	0.0268961	calcium-sensing receptor
ENSMUSG00000045871.5	Slitrk6	49.7931	2.12801	0.465086	4.57551	4.75066e-06	0.00190679	SLIT and NTRK-like family, member 6
ENSMUSG00000056972.6	Magel2	83.331	2.09626	0.520598	4.02664	5.65804e-05	0.0101234	melanoma antigen, family L, 2
ENSMUSG00000036907.9	C1ql2	47.4771	2.01584	0.463243	4.35158	1.35162e-05	0.00361746	complement component 1, q subcomponent-like 2
ENSMUSG00000025350.15	Rdh5	29.0562	1.99963	0.598545	3.34082	0.000835306	0.0495649	retinol dehydrogenase 5
ENSMUSG00000026043.18	Col3a1	46.8946	1.92797	0.577611	3.33784	0.000844328	0.0495649	collagen, type III, alpha 1
ENSMUSG00000037490.5	Slc2a12	48.4244	1.90365	0.510455	3.72932	0.000191999	0.021593	solute carrier family 2 (facilitated glucose transporter), member 12
ENSMUSG00000031654.16	Cbln1	222.541	1.90357	0.422682	4.50354	6.68297e-06	0.00228746	cerebellin 1 precursor protein
ENSMUSG00000060969.9	Irx1	22.3001	1.86671	0.539866	3.45774	0.000544734	0.03998	Iroquois homeobox 1
ENSMUSG00000024985.18	Tcf7l2	363.824	1.82593	0.348608	5.23776	1.62541e-07	0.0001828	transcription factor 7 like 2, T cell specific, HMG box
ENSMUSG00000036972.14	Zic4	50.3985	1.77691	0.483937	3.67179	0.000240858	0.0245796	zinc finger protein of the cerebellum 4
ENSMUSG00000021032.13	Ngb	88.8111	1.76499	0.484667	3.64166	0.000270883	0.0260064	neuroglobin
ENSMUSG00000030500.6	Slc17a6	513.586	1.68449	0.331326	5.08409	3.69399e-07	0.00028931	solute carrier family 17 (sodium-dependent inorganic phosphate cotransporter), member 6
ENSMUSG00000023064.4	Sncg	87.202	1.66806	0.472713	3.5287	0.000417613	0.032713	synuclein, gamma
ENSMUSG00000027931.12	Npr1	30.075	1.58694	0.414121	3.83206	0.000127077	0.0166735	natriuretic peptide receptor 1
ENSMUSG00000018822.7	Sfrp5	82.5744	1.58089	0.461892	3.42263	0.00062018	0.0423112	secreted frizzled-related sequence protein 5
ENSMUSG00000075324.13	Fign	167.811	1.57339	0.258775	6.08013	1.20086e-09	3.15737e-06	fidgetin
ENSMUSG00000000120.6	Ngfr	155.135	1.55942	0.364906	4.27348	1.92446e-05	0.00459883	nerve growth factor receptor (TNFR superfamily, member 16)
ENSMUSG00000029661.16	Col1a2	157.803	1.53788	0.399587	3.84867	0.000118762	0.0159821	collagen, type I, alpha 2
ENSMUSG00000030110.13	Ret	106.824	1.47402	0.342279	4.3065	1.65858e-05	0.00428104	ret proto-oncogene
ENSMUSG00000024376.6	Epb41l4a	54.3465	1.46657	0.410742	3.57053	0.000356258	0.0297619	erythrocyte membrane protein band 4.1 like 4a
ENSMUSG00000032511.17	Scn5a	210.24	1.43814	0.344052	4.18	2.9151e-05	0.0061891	sodium channel, voltage-gated, type V, alpha
ENSMUSG00000061524.8	Zic2	321.333	1.37797	0.361895	3.80766	0.000140287	0.0173923	zinc finger protein of the cerebellum 2
ENSMUSG00000075592.10	Nynrin	325.356	1.37147	0.311817	4.3983	1.09102e-05	0.00309798	NYN domain and retroviral integrase containing
ENSMUSG00000030551.14	Nr2f2	444.406	1.34806	0.373333	3.61088	0.000305164	0.0271285	nuclear receptor subfamily 2, group F, member 2
ENSMUSG00000041144.10	Dnah7b	53.9956	1.33391	0.399925	3.33539	0.000851791	0.049672	dynein, axonemal, heavy chain 7B
ENSMUSG00000020681.14	Ace	495.206	1.33375	0.343942	3.87783	0.000105392	0.0146849	angiotensin I converting enzyme (peptidyl-dipeptidase A) 1
ENSMUSG00000062542.11	Syt9	149.043	1.32772	0.324341	4.0936	4.24733e-05	0.00800925	synaptotagmin IX
ENSMUSG00000002266.17	Zim1	133.569	1.32211	0.350432	3.77279	0.000161432	0.0189683	zinc finger, imprinted 1
ENSMUSG00000039323.18	Igfbp2	397.73	1.29924	0.383576	3.38719	0.000706127	0.0443632	insulin-like growth factor binding protein 2
ENSMUSG00000049985.15	Ankrd55	49.6683	1.29389	0.348002	3.71805	0.00020077	0.0220673	ankyrin repeat domain 55
ENSMUSG00000031375.17	Bgn	374.924	1.20877	0.330153	3.66124	0.000250999	0.0248552	biglycan
ENSMUSG00000036699.12	Zcchc12	1051.93	1.20216	0.333627	3.60331	0.000314195	0.0271285	zinc finger, CCHC domain containing 12
ENSMUSG00000048218.6	Amigo2	171.593	1.17221	0.337547	3.47273	0.000515198	0.0384445	adhesion molecule with Ig like domain 2
ENSMUSG00000006930.15	Hap1	2622.32	1.12728	0.30847	3.65443	0.000257749	0.0253641	huntingtin-associated protein 1
ENSMUSG00000018830.10	Myh11	273.235	1.12278	0.31061	3.61475	0.000300637	0.0271005	myosin, heavy polypeptide 11, smooth muscle
ENSMUSG00000038872.10	Zfhx3	1283.18	1.117	0.183722	6.07982	1.20319e-09	3.15737e-06	zinc finger homeobox 3
ENSMUSG00000046844.6	Vat1l	1088.23	1.10675	0.229014	4.83269	1.34699e-06	0.000757443	vesicle amine transport protein 1 like
ENSMUSG00000030307.8	Slc6a11	3019.82	1.10091	0.241666	4.55551	5.22583e-06	0.00200685	solute carrier family 6 (neurotransmitter transporter, GABA), member 11
ENSMUSG00000045333.15	Zfp423	511.919	1.0829	0.256327	4.2247	2.39256e-05	0.00538156	zinc finger protein 423
ENSMUSG00000002771.12	Grin2d	460.38	1.06587	0.22669	4.70189	2.57768e-06	0.0012683	glutamate receptor, ionotropic, NMDA2D (epsilon 4)
ENSMUSG00000042515.13	Mum1l1	61.4614	1.06028	0.308489	3.43701	0.000588184	0.0414377	melanoma associated antigen (mutated) 1-like 1
ENSMUSG00000067786.16	Nnat	2334.69	1.05379	0.267261	3.94291	8.04979e-05	0.0123443	neuronatin
ENSMUSG00000034993.7	Vat1	703.603	1.0511	0.264005	3.98135	6.85259e-05	0.0113569	vesicle amine transport 1
ENSMUSG00000061859.16	Patj	249.305	1.03373	0.285492	3.62088	0.000293605	0.0268961	PATJ, crumbs cell polarity complex component
ENSMUSG00000057315.14	Arhgap24	125.517	1.02171	0.23853	4.28336	1.84092e-05	0.00459883	Rho GTPase activating protein 24
ENSMUSG00000031232.16	Magt1	128.561	0.973594	0.28507	3.41528	0.000637168	0.0424812	magnesium transporter 1
ENSMUSG00000027985.14	Lef1	110.277	0.970197	0.237084	4.0922	4.27295e-05	0.00800925	lymphoid enhancer binding factor 1
ENSMUSG00000074896.3	Ifit3	111.295	0.943524	0.221332	4.26293	2.01765e-05	0.00467175	interferon-induced protein with tetratricopeptide repeats 3
ENSMUSG00000062372.13	Otof	259.195	0.936787	0.280725	3.33702	0.000846807	0.0495649	otoferlin
ENSMUSG00000013076.17	Amotl1	789.549	0.930861	0.239692	3.88357	0.000102932	0.0146006	angiomotin-like 1
ENSMUSG00000033685.13	Ucp2	553.276	0.891502	0.255538	3.48873	0.000485329	0.036738	uncoupling protein 2 (mitochondrial, proton carrier)
ENSMUSG00000043557.15	Mdga1	469.502	0.884294	0.221773	3.98738	6.68069e-05	0.0111902	MAM domain containing glycosylphosphatidylinositol anchor 1
ENSMUSG00000024165.9	Jpt2	59.7392	0.882332	0.264289	3.33851	0.000842301	0.0495649	Jupiter microtubule associated homolog 2
ENSMUSG00000098188.1	Sowahc	192.517	0.877668	0.236443	3.71196	0.000205658	0.0221787	sosondowah ankyrin repeat domain family member C
ENSMUSG00000034522.10	Zfp395	184.619	0.874229	0.261167	3.3474	0.000815742	0.0490223	zinc finger protein 395
ENSMUSG00000047945.6	Marcksl1	222.177	0.867957	0.213835	4.059	4.92835e-05	0.00905325	MARCKS-like 1
ENSMUSG00000024420.8	Zfp521	225.122	0.845408	0.239569	3.52888	0.000417324	0.032713	zinc finger protein 521
ENSMUSG00000028532.14	Cachd1	326.688	0.83933	0.241382	3.47718	0.000506722	0.0379921	cache domain containing 1
ENSMUSG00000004317.14	Clcn5	221.845	0.828558	0.225962	3.6668	0.000245608	0.0247891	chloride channel, voltage-sensitive 5
ENSMUSG00000043388.8	Tmem130	2930.8	0.823296	0.233821	3.52105	0.000429848	0.0333397	transmembrane protein 130
ENSMUSG00000018593.13	Sparc	4143.87	0.821123	0.158053	5.19524	2.04456e-07	0.000202078	secreted acidic cysteine rich glycoprotein
ENSMUSG00000046807.10	Lrrc75b	263.251	0.803693	0.222738	3.60825	0.000308272	0.0271285	leucine rich repeat containing 75B
ENSMUSG00000031983.7	2310022B05Rik	856.275	0.801673	0.15794	5.0758	3.85869e-07	0.00028931	RIKEN cDNA 2310022B05 gene
ENSMUSG00000000766.18	Oprm1	148.394	0.797804	0.191676	4.16226	3.15115e-05	0.00652828	opioid receptor, mu 1
ENSMUSG00000010175.13	Prox1	392.321	0.786655	0.178942	4.39615	1.10185e-05	0.00309798	prospero homeobox 1
ENSMUSG00000049191.12	Rtl5	434.73	0.786469	0.206246	3.81325	0.000137151	0.0172226	retrotransposon Gag like 5
ENSMUSG00000020044.13	Timp3	1874.04	0.751703	0.190065	3.95499	7.65386e-05	0.0121693	tissue inhibitor of metalloproteinase 3
ENSMUSG00000022122.15	Ednrb	628.854	0.738804	0.162836	4.5371	5.70341e-06	0.00211882	endothelin receptor type B
ENSMUSG00000021010.8	Npas3	214.238	0.736622	0.215186	3.42319	0.000618911	0.0423112	neuronal PAS domain protein 3
ENSMUSG00000024998.17	Plce1	419.188	0.718354	0.21302	3.37223	0.000745628	0.045859	phospholipase C, epsilon 1
ENSMUSG00000024501.19	Dpysl3	480.161	0.705889	0.209039	3.37683	0.000733255	0.0452749	dihydropyrimidinase-like 3
ENSMUSG00000066357.6	Wdr6	1734.25	0.700211	0.204662	3.4213	0.000623224	0.0423112	WD repeat domain 6
ENSMUSG00000033585.5	Ndn	2285.54	0.69835	0.192221	3.63306	0.000280076	0.026406	necdin
ENSMUSG00000028542.17	Slc6a9	529.709	0.689549	0.173669	3.97047	7.17301e-05	0.0116432	solute carrier family 6 (neurotransmitter transporter, glycine), member 9
ENSMUSG00000022438.6	Parvb	305.189	0.679605	0.196651	3.45589	0.000548471	0.03998	parvin, beta
ENSMUSG00000024063.13	Lbh	396.768	0.672881	0.175252	3.8395	0.000123285	0.0164502	limb-bud and heart
ENSMUSG00000059361.6	Nrsn2	1625.89	0.669559	0.194557	3.44145	0.000578595	0.041409	neurensin 2
ENSMUSG00000041309.17	Nkx6-2	225.217	0.665437	0.197001	3.37783	0.000730595	0.0452749	NK6 homeobox 2
ENSMUSG00000026494.12	Kif26b	437.873	0.648954	0.143487	4.52274	6.10439e-06	0.00214437	kinesin family member 26B
ENSMUSG00000019647.16	Sema6a	930.211	0.622288	0.157581	3.94902	7.84725e-05	0.0122332	sema domain, transmembrane domain (TM), and cytoplasmic domain, (semaphorin) 6A
ENSMUSG00000017754.13	Pltp	799.164	0.604581	0.172675	3.50127	0.000463046	0.0353915	phospholipid transfer protein
ENSMUSG00000025579.14	Gaa	4393.96	0.604261	0.180071	3.35569	0.000791674	0.0483136	glucosidase, alpha, acid
ENSMUSG00000024347.16	Psd2	532.343	0.568385	0.164186	3.46184	0.000536504	0.0396796	pleckstrin and Sec7 domain containing 2
ENSMUSG00000027200.17	Sema6d	1001.71	0.547943	0.144832	3.7833	0.000154765	0.0186013	sema domain, transmembrane domain (TM), and cytoplasmic domain, (semaphorin) 6D
ENSMUSG00000025791.18	Pgm2	579.667	0.544625	0.139987	3.89055	0.000100018	0.0145813	phosphoglucomutase 1
ENSMUSG00000048232.12	Fbxo10	522.748	0.512266	0.149758	3.42062	0.000624786	0.0423112	F-box protein 10
ENSMUSG00000021838.17	Samd4	748.589	0.486301	0.141396	3.43929	0.000583243	0.0414377	sterile alpha motif domain containing 4
Total Identified : 132

## Sheet: Downregulated DEGs, LDR
Ensembl ID	Gene Name	base mean	log 2 fold change	lfcse	stat	p value	padj	Description
ENSMUSG00000090862.3	Rps13	1119.76	-0.442209	0.0927626	-4.7671	1.86894e-06	0.0136937	ribosomal protein S13
ENSMUSG00000072421.4	Gm10357	3.4741	-5.84188	1.29912	-4.49681	6.89808e-06	0.0379067	predicted gene 10357
Total Identified : 2

## Sheet: Downregulated DEGs, HLU
Ensembl ID	Gene Name	base mean	log 2 fold change	lfcse	stat	p value	padj	Description
ENSMUSG00000066315.9	Gm12918	2988.96	-0.685905	0.143154	-4.79137	1.65645e-06	0.012329	predicted gene 12918
ENSMUSG00000045349.15	Sh2d5	809.52	-0.443715	0.101339	-4.37852	1.19488e-05	0.0296449	SH2 domain containing 5
ENSMUSG00000090862.3	Rps13	1144.23	-0.398219	0.0903087	-4.40953	1.03596e-05	0.0296449	ribosomal protein S13
ENSMUSG00000018102.5	Hist1h2bc	418.44	-0.503764	0.126713	-3.97563	7.01923e-05	0.0476639	histone cluster 1, H2bc
ENSMUSG00000049511.5	Htr1b	460.017	-0.71442	0.175377	-4.07364	4.62848e-05	0.0476639	5-hydroxytryptamine (serotonin) receptor 1B
ENSMUSG00000074800.4	Gm4149	283.428	-0.679875	0.168645	-4.0314	5.54463e-05	0.0476639	predicted pseudogene 4149
ENSMUSG00000105388.1	Rpl36a-ps2	564.07	-0.464564	0.116405	-3.99093	6.58136e-05	0.0476639	ribosomal protein L36A, pseudogene 2
Total Identified : 7

## Sheet: Downregulated DEGs, HLU+LDR
Ensembl ID	Gene Name	base mean	log 2 fold change	lfcse	stat	p value	padj	Description
ENSMUSG00000027634.14	Ndrg3	2848.71	-0.335404	0.0928002	-3.61426	0.000301212	0.0271005	N-myc downstream regulated gene 3
ENSMUSG00000041763.14	Tpp2	744.972	-0.378722	0.110747	-3.4197	0.000626904	0.0423112	tripeptidyl peptidase II
ENSMUSG00000058248.12	Kcnh1	1160.07	-0.385202	0.113738	-3.38677	0.000707219	0.0443632	potassium voltage-gated channel, subfamily H (eag-related), member 1
ENSMUSG00000045103.17	Dmd	1488.03	-0.390849	0.114001	-3.42846	0.000607015	0.0421033	dystrophin, muscular dystrophy
ENSMUSG00000040118.15	Cacna2d1	2745.09	-0.407577	0.117901	-3.45693	0.000546364	0.03998	calcium channel, voltage-dependent, alpha2/delta subunit 1
ENSMUSG00000033530.8	Ttc7b	1931.71	-0.420389	0.10359	-4.05821	4.94493e-05	0.00905325	tetratricopeptide repeat domain 7B
ENSMUSG00000066315.9	Gm12918	3168.05	-0.426599	0.106144	-4.01906	5.84316e-05	0.0103371	predicted gene 12918
ENSMUSG00000063142.15	Kcnma1	4051.9	-0.433396	0.129658	-3.34261	0.000829942	0.0495649	potassium large conductance calcium-activated channel, subfamily M, alpha member 1
ENSMUSG00000022454.17	Nell2	3631.72	-0.441095	0.118998	-3.70673	0.000209951	0.0224877	NEL-like 2
ENSMUSG00000075478.3	Slitrk1	1167.76	-0.444903	0.130885	-3.39919	0.000675853	0.0433246	SLIT and NTRK-like family, member 1
ENSMUSG00000031626.17	Sorbs2	2927.5	-0.454457	0.136036	-3.34072	0.000835623	0.0495649	sorbin and SH3 domain containing 2
ENSMUSG00000072214.7	Sept5	7832.09	-0.461014	0.135349	-3.4061	0.000658979	0.0430524	septin 5
ENSMUSG00000037826.5	Ppm1k	1035.14	-0.47117	0.123198	-3.82449	0.000131041	0.0170516	protein phosphatase 1K (PP2C domain containing)
ENSMUSG00000085795.8	Zfp703	580.946	-0.47653	0.132101	-3.60731	0.000309388	0.0271285	zinc finger protein 703
ENSMUSG00000053477.17	Tcf4	3113.11	-0.484515	0.129142	-3.75179	0.000175575	0.0201783	transcription factor 4
ENSMUSG00000085438.1	1700020I14Rik	5989.14	-0.487959	0.143179	-3.40804	0.000654321	0.0430524	RIKEN cDNA 1700020I14 gene
ENSMUSG00000006476.19	Nsmf	2745.03	-0.490332	0.130209	-3.76574	0.00016606	0.0192251	NMDA receptor synaptonuclear signaling and neuronal migration factor
ENSMUSG00000072769.6	Gm10419	972.04	-0.500042	0.131008	-3.81687	0.000135155	0.0172226	predicted gene 10419
ENSMUSG00000026158.11	Ogfrl1	1885.26	-0.548434	0.159596	-3.43639	0.000589523	0.0414377	opioid growth factor receptor-like 1
ENSMUSG00000001986.16	Gria3	2726.98	-0.551076	0.121542	-4.53404	5.78655e-06	0.00211882	glutamate receptor, ionotropic, AMPA3 (alpha 3)
ENSMUSG00000021313.16	Ryr2	2785.05	-0.556638	0.144297	-3.85758	0.000114516	0.0155435	ryanodine receptor 2, cardiac
ENSMUSG00000061731.9	Ext1	471.519	-0.557332	0.157376	-3.5414	0.000398017	0.0318111	exostoses (multiple) 1
ENSMUSG00000043079.17	Synpo	2047.45	-0.564337	0.167882	-3.3615	0.000775191	0.0474917	synaptopodin
ENSMUSG00000049313.8	Sorl1	4097.21	-0.570078	0.167345	-3.4066	0.000657784	0.0430524	sortilin-related receptor, LDLR class A repeats-containing
ENSMUSG00000039458.15	Mtmr12	470.123	-0.572058	0.168778	-3.38941	0.000700419	0.0442896	myotubularin related protein 12
ENSMUSG00000030774.13	Pak1	4042.72	-0.575205	0.170326	-3.37709	0.000732569	0.0452749	p21 (RAC1) activated kinase 1
ENSMUSG00000021750.15	Fam107a	5578.83	-0.58149	0.167979	-3.46169	0.000536789	0.0396796	family with sequence similarity 107, member A
ENSMUSG00000028351.5	Brinp1	1856.22	-0.58785	0.140422	-4.18629	2.83546e-05	0.00611566	bone morphogenic protein/retinoic acid inducible neural specific 1
ENSMUSG00000003352.14	Cacnb3	1958.02	-0.588057	0.149171	-3.94215	8.07534e-05	0.0123443	calcium channel, voltage-dependent, beta 3 subunit
ENSMUSG00000025576.17	Rbfox3	4132.43	-0.588656	0.162128	-3.63082	0.000282527	0.0264785	RNA binding protein, fox-1 homolog (C. elegans) 3
ENSMUSG00000056211.13	R3hdm1	3969.42	-0.590726	0.118395	-4.98944	6.05534e-07	0.000414527	R3H domain containing 1
ENSMUSG00000036800.8	Fam135b	1051.97	-0.593829	0.172942	-3.43368	0.000595441	0.0416676	family with sequence similarity 135, member B
ENSMUSG00000015501.10	Hivep2	4652.47	-0.60396	0.180886	-3.33891	0.000841081	0.0495649	human immunodeficiency virus type I enhancer binding protein 2
ENSMUSG00000032589.14	Bsn	13777.4	-0.609237	0.15889	-3.83434	0.000125903	0.0166583	bassoon
ENSMUSG00000040479.11	Dgkz	2356.02	-0.613373	0.165918	-3.69684	0.000218296	0.0227989	diacylglycerol kinase zeta
ENSMUSG00000025658.16	Cnksr2	8248.49	-0.618414	0.163301	-3.78695	0.00015251	0.0184713	connector enhancer of kinase suppressor of Ras 2
ENSMUSG00000025417.8	Pip4k2c	833.246	-0.618498	0.170823	-3.62069	0.000293816	0.0268961	phosphatidylinositol-5-phosphate 4-kinase, type II, gamma
ENSMUSG00000029471.13	Camkk2	1594.48	-0.622376	0.174345	-3.5698	0.000357256	0.0297619	calcium/calmodulin-dependent protein kinase kinase 2, beta
ENSMUSG00000029804.17	Herc3	1124.84	-0.623138	0.183843	-3.38952	0.000700157	0.0442896	hect domain and RLD 3
ENSMUSG00000059173.19	Pde1a	2887.23	-0.630376	0.184444	-3.41771	0.000631511	0.0423112	phosphodiesterase 1A, calmodulin-dependent
ENSMUSG00000033966.7	Cdkl4	194.66	-0.637887	0.187689	-3.39863	0.000677243	0.0433246	?
ENSMUSG00000022377.16	Asap1	1616.55	-0.64028	0.175799	-3.64212	0.000270398	0.0260064	ArfGAP with SH3 domain, ankyrin repeat and PH domain1
ENSMUSG00000050821.14	Fam131a	1122.26	-0.645469	0.189399	-3.40798	0.000654465	0.0430524	family with sequence similarity 131, member A
ENSMUSG00000056486.18	Chn1	7933.26	-0.649462	0.138571	-4.68687	2.77417e-06	0.00132361	chimerin 1
ENSMUSG00000003279.17	Dlgap1	6498.07	-0.660432	0.160403	-4.11732	3.83297e-05	0.00745063	DLG associated protein 1
ENSMUSG00000042589.18	Cux2	1079.72	-0.676982	0.192898	-3.50954	0.000448886	0.0344766	cut-like homeobox 2
ENSMUSG00000049556.5	Lingo1	2298.57	-0.679392	0.188113	-3.61161	0.0003043	0.0271285	leucine rich repeat and Ig domain containing 1
ENSMUSG00000045733.7	Sprn	971.142	-0.682776	0.164424	-4.15252	3.28835e-05	0.0065538	shadow of prion protein
ENSMUSG00000041773.8	Enc1	5917.5	-0.686403	0.204899	-3.34996	0.000808236	0.048843	ectodermal-neural cortex 1
ENSMUSG00000061751.16	Kalrn	6839.54	-0.686953	0.194754	-3.52729	0.000419844	0.032725	kalirin, RhoGEF kinase
ENSMUSG00000027834.15	Serpini1	2760.35	-0.694472	0.196521	-3.53384	0.000409575	0.0325695	serine (or cysteine) peptidase inhibitor, clade I, member 1
ENSMUSG00000027273.13	Snap25	49428	-0.695809	0.191469	-3.63405	0.000279011	0.026406	synaptosomal-associated protein 25
ENSMUSG00000021730.8	Hcn1	1642.53	-0.69772	0.204352	-3.41431	0.000639444	0.0424812	hyperpolarization-activated, cyclic nucleotide-gated K+ 1
ENSMUSG00000002908.17	Kcnn1	151.763	-0.700948	0.206013	-3.40245	0.000667843	0.043095	potassium intermediate/small conductance calcium-activated channel, subfamily N, member 1
ENSMUSG00000040659.3	Efhd2	1392.09	-0.708545	0.207285	-3.41821	0.000630336	0.0423112	EF hand domain containing 2
ENSMUSG00000020326.7	Ccng1	704.715	-0.711032	0.198754	-3.57744	0.000346973	0.029327	cyclin G1
ENSMUSG00000038187.14	Btbd10	623.62	-0.716599	0.189594	-3.77965	0.000157051	0.018733	BTB (POZ) domain containing 10
ENSMUSG00000028266.17	Lmo4	1382.59	-0.718205	0.199271	-3.60416	0.00031316	0.0271285	LIM domain only 4
ENSMUSG00000037996.17	Slc24a2	9521.71	-0.721419	0.203221	-3.54992	0.000385345	0.0315373	solute carrier family 24 (sodium/potassium/calcium exchanger), member 2
ENSMUSG00000031129.9	Slc9a9	137.797	-0.721858	0.194991	-3.70201	0.000213899	0.0227556	solute carrier family 9 (sodium/hydrogen exchanger), member 9
ENSMUSG00000034902.17	Pip5k1c	4012.42	-0.724326	0.191817	-3.77613	0.000159281	0.0188562	phosphatidylinositol-4-phosphate 5-kinase, type 1 gamma
ENSMUSG00000034402.3	Kcnh5	565.75	-0.725944	0.200316	-3.62399	0.000290092	0.0268961	potassium voltage-gated channel, subfamily H (eag-related), member 5
ENSMUSG00000111375.4	Btbd8	2284.69	-0.725951	0.213267	-3.40395	0.000664192	0.043095	BTB (POZ) domain containing 8
ENSMUSG00000022237.17	Ankrd33b	991.307	-0.726086	0.172176	-4.21712	2.47443e-05	0.00546254	ankyrin repeat domain 33B
ENSMUSG00000007944.8	Ttc9b	738.579	-0.72798	0.213893	-3.40347	0.000665349	0.043095	tetratricopeptide repeat domain 9B
ENSMUSG00000044768.16	D1Ertd622e	654.931	-0.731538	0.173557	-4.21498	2.49796e-05	0.00546254	DNA segment, Chr 1, ERATO Doi 622, expressed
ENSMUSG00000029153.11	Ociad2	643.08	-0.733402	0.181599	-4.03857	5.37777e-05	0.00973252	OCIA domain containing 2
ENSMUSG00000041708.12	Mpped1	855.253	-0.749679	0.187522	-3.99782	6.39289e-05	0.0109409	metallophosphoesterase domain containing 1
ENSMUSG00000024479.3	Mal2	1148.74	-0.756719	0.210847	-3.58896	0.000332006	0.02841	mal, T cell differentiation protein 2
ENSMUSG00000024172.10	St6gal2	642.628	-0.766976	0.147654	-5.19443	2.05351e-07	0.000202078	beta galactoside alpha 2,6 sialyltransferase 2
ENSMUSG00000017376.15	Nlk	1604.04	-0.778356	0.169752	-4.58525	4.53453e-06	0.00187885	nemo like kinase
ENSMUSG00000053025.13	Sv2b	3170.34	-0.795959	0.1943	-4.09656	4.19344e-05	0.00800925	synaptic vesicle glycoprotein 2 b
ENSMUSG00000059003.12	Grin2a	5007.03	-0.819301	0.196125	-4.17744	2.94813e-05	0.0061891	glutamate receptor, ionotropic, NMDA2A (epsilon 1)
ENSMUSG00000025986.6	Slc39a10	2421.94	-0.819339	0.224345	-3.65214	0.000260062	0.0254328	solute carrier family 39 (zinc transporter), member 10
ENSMUSG00000021203.15	Otub2	134.511	-0.821425	0.222772	-3.68728	0.00022666	0.0233252	OTU domain, ubiquitin aldehyde binding 2
ENSMUSG00000020644.9	Id2	630.226	-0.822015	0.198948	-4.1318	3.59934e-05	0.00708395	inhibitor of DNA binding 2
ENSMUSG00000007617.18	Homer1	2523.69	-0.827012	0.240516	-3.43849	0.000584963	0.0414377	homer scaffolding protein 1
ENSMUSG00000048826.7	Dact2	314.614	-0.854268	0.230942	-3.69906	0.000216399	0.0227989	dishevelled-binding antagonist of beta-catenin 2
ENSMUSG00000031216.13	Stard8	231.986	-0.859184	0.19754	-4.34942	1.36497e-05	0.00361746	START domain containing 8
ENSMUSG00000050896.12	Rtn4rl2	136.996	-0.868266	0.208996	-4.15446	3.26054e-05	0.0065538	reticulon 4 receptor-like 2
ENSMUSG00000039195.4	1110008P14Rik	826.965	-0.882339	0.231075	-3.8184	0.000134319	0.0172226	RIKEN cDNA 1110008P14 gene
ENSMUSG00000059149.17	Mfsd4a	454.668	-0.885677	0.177868	-4.9794	6.37803e-07	0.000418425	major facilitator superfamily domain containing 4A
ENSMUSG00000035357.16	Pdzrn3	400.058	-0.907952	0.271073	-3.34947	0.000809655	0.048843	PDZ domain containing RING finger 3
ENSMUSG00000033805.12	Ephx4	326.827	-0.910661	0.252794	-3.60239	0.000315307	0.0271285	epoxide hydrolase 4
ENSMUSG00000027489.15	Necab3	398.96	-0.9111	0.177933	-5.12046	3.04785e-07	0.000252571	N-terminal EF-hand calcium binding protein 3
ENSMUSG00000055805.15	Fmnl1	1268.3	-0.92798	0.249966	-3.71243	0.00020528	0.0221787	formin-like 1
ENSMUSG00000070570.5	Slc17a7	7129.02	-0.939008	0.211085	-4.44847	8.64833e-06	0.00277894	solute carrier family 17 (sodium-dependent inorganic phosphate cotransporter), member 7
ENSMUSG00000050860.6	Phospho1	312.433	-0.941559	0.26551	-3.54623	0.000390792	0.0315454	phosphatase, orphan 1
ENSMUSG00000052726.15	Kcnt2	371.788	-0.94469	0.264143	-3.57644	0.00034831	0.029327	potassium channel, subfamily T, member 2
ENSMUSG00000022696.17	Sidt1	366.009	-0.945508	0.198624	-4.7603	1.93307e-06	0.00101454	SID1 transmembrane family, member 1
ENSMUSG00000022342.6	Kcnv1	700.166	-0.946146	0.253016	-3.73947	0.00018441	0.0210401	potassium channel, subfamily V, member 1
ENSMUSG00000033849.3	B3galt2	581.087	-0.956425	0.260563	-3.67061	0.000241971	0.0245796	UDP-Gal:betaGlcNAc beta 1,3-galactosyltransferase, polypeptide 2
ENSMUSG00000044067.6	Gpr22	532.755	-0.956676	0.246621	-3.87913	0.000104829	0.0146849	G protein-coupled receptor 22
ENSMUSG00000007207.10	Stx1a	1050.85	-0.958144	0.270076	-3.54769	0.000388628	0.031541	syntaxin 1A (brain)
ENSMUSG00000017493.12	Igfbp4	531.134	-0.974803	0.274984	-3.54495	0.00039269	0.0315454	insulin-like growth factor binding protein 4
ENSMUSG00000025582.4	Nptx1	2808.17	-0.997731	0.189328	-5.26987	1.36523e-07	0.000166693	neuronal pentraxin 1
ENSMUSG00000021676.9	Iqgap2	437.532	-1.00433	0.295594	-3.39766	0.000679656	0.0433246	IQ motif containing GTPase activating protein 2
ENSMUSG00000008136.14	Fhl2	192.317	-1.02126	0.23492	-4.34725	1.37852e-05	0.00361746	four and a half LIM domains 2
ENSMUSG00000038255.6	Neurod2	674.651	-1.02167	0.220432	-4.63487	3.5717e-06	0.00160675	neurogenic differentiation 2
ENSMUSG00000005583.16	Mef2c	5928.97	-1.02538	0.24669	-4.15656	3.23071e-05	0.0065538	myocyte enhancer factor 2C
ENSMUSG00000043811.5	Rtn4r	496.304	-1.03497	0.287271	-3.60277	0.000314846	0.0271285	reticulon 4 receptor
ENSMUSG00000063659.11	Zbtb18	2061.33	-1.03872	0.261058	-3.97887	6.92447e-05	0.0113569	zinc finger and BTB domain containing 18
ENSMUSG00000064065.15	Ipcef1	958.003	-1.04349	0.280423	-3.72112	0.00019834	0.021992	interaction protein for cytohesin exchange factors 1
ENSMUSG00000039714.9	Cplx3	134.673	-1.04434	0.299913	-3.48213	0.000497445	0.037475	complexin 3
ENSMUSG00000059742.10	Kcnh7	2070.52	-1.05447	0.239002	-4.41198	1.02428e-05	0.00298653	potassium voltage-gated channel, subfamily H (eag-related), member 7
ENSMUSG00000040452.9	Cdh12	427.568	-1.05546	0.277362	-3.80536	0.000141595	0.0174173	cadherin 12
ENSMUSG00000045314.5	Sowahb	206.205	-1.05818	0.274023	-3.86167	0.000112615	0.0154184	sosondowah ankyrin repeat domain family member B
ENSMUSG00000029659.16	Medag	141.965	-1.06748	0.291459	-3.66253	0.000249735	0.0248552	mesenteric estrogen dependent adipogenesis
ENSMUSG00000026141.13	Col19a1	127.179	-1.09296	0.302116	-3.6177	0.000297235	0.0270519	collagen, type XIX, alpha 1
ENSMUSG00000035456.9	Prdm8	348.114	-1.101	0.328359	-3.35305	0.000799257	0.048588	PR domain containing 8
ENSMUSG00000032487.8	Ptgs2	76.6764	-1.12948	0.255077	-4.42799	9.51152e-06	0.00289	prostaglandin-endoperoxide synthase 2
ENSMUSG00000017400.10	Stac2	1054.52	-1.13527	0.265679	-4.2731	1.92774e-05	0.00459883	SH3 and cysteine rich domain 2
ENSMUSG00000032355.16	Mlip	1330.05	-1.13932	0.261399	-4.35855	1.30929e-05	0.00361663	muscular LMNA-interacting protein
ENSMUSG00000038244.14	Micalcl	2048.83	-1.13982	0.294463	-3.87085	0.000108455	0.0149791	microtubule associated monooxygenase, calponin and LIM domain containing 2
ENSMUSG00000030772.6	Dkk3	1515.14	-1.14601	0.294426	-3.89234	9.92808e-05	0.0145813	dickkopf WNT signaling pathway inhibitor 3
ENSMUSG00000040998.18	Npnt	164.245	-1.15222	0.287341	-4.00993	6.07356e-05	0.0105086	nephronectin
ENSMUSG00000032532.7	Cck	1548.4	-1.15551	0.294365	-3.92543	8.65736e-05	0.0131068	cholecystokinin
ENSMUSG00000067879.3	Vxn	1411.41	-1.16566	0.292245	-3.98864	6.64531e-05	0.0111902	vexin
ENSMUSG00000053310.11	Nrgn	11425.1	-1.16869	0.314441	-3.71672	0.000201823	0.0220673	neurogranin
ENSMUSG00000035033.15	Tbr1	1811.93	-1.16923	0.23076	-5.06689	4.0437e-07	0.0002894	T-box brain gene 1
ENSMUSG00000029544.16	Cabp1	1031.7	-1.19251	0.191148	-6.23865	4.41352e-10	1.73727e-06	calcium binding protein 1
ENSMUSG00000027270.14	Lamp5	959.002	-1.19799	0.314265	-3.81204	0.000137825	0.0172226	lysosomal-associated membrane protein family, member 5
ENSMUSG00000110249.1	9330121K16Rik	662.175	-1.21596	0.24689	-4.92511	8.43118e-07	0.000510573	RIKEN cDNA 9330121K16 gene
ENSMUSG00000020251.13	Glt8d2	63.402	-1.23337	0.357084	-3.45402	0.000552294	0.0400731	glycosyltransferase 8 domain containing 2
ENSMUSG00000046999.2	1110032F04Rik	89.8639	-1.23604	0.365595	-3.3809	0.000722498	0.0451418	RIKEN cDNA 1110032F04 gene
ENSMUSG00000061462.17	Obscn	102.089	-1.28792	0.339138	-3.79764	0.00014608	0.0178297	obscurin, cytoskeletal calmodulin and titin-interacting RhoGEF
ENSMUSG00000037984.9	Neurod6	360.787	-1.32645	0.386849	-3.42886	0.000606118	0.0421033	neurogenic differentiation 6
ENSMUSG00000061132.13	Blnk	101.728	-1.3406	0.254461	-5.26838	1.37632e-07	0.000166693	B cell linker
ENSMUSG00000037474.13	Dtl	55.6789	-1.34304	0.297007	-4.5219	6.12871e-06	0.00214437	denticleless E3 ubiquitin protein ligase
ENSMUSG00000087022.4	9130024F11Rik	155.665	-1.81914	0.492357	-3.69476	0.000220098	0.0227989	RIKEN cDNA 9130024F11 gene
ENSMUSG00000073877.10	Gm13306	41.9945	-1.84053	0.473487	-3.88717	0.00010142	0.0146006	predicted gene 13306
ENSMUSG00000085007.2	Gm11549	149.54	-1.87052	0.336894	-5.55226	2.82007e-08	4.93355e-05	predicted gene 11549
ENSMUSG00000074634.12	Tmem267	85.1649	-1.96588	0.363433	-5.40919	6.33102e-08	9.96819e-05	transmembrane protein 267
ENSMUSG00000076498.2	Trbc2	28.5629	-2.25901	0.660127	-3.42208	0.00062143	0.0423112	T cell receptor beta, constant 2
ENSMUSG00000007877.2	Tcap	20.22	-2.34785	0.672523	-3.49111	0.000481015	0.0365874	titin-cap
ENSMUSG00000111765.1	Gm10635	14.6115	-3.39367	0.94812	-3.57936	0.000344433	0.0293141	predicted gene 10635
ENSMUSG00000001103.7	Sebox	9.68817	-3.49919	0.884842	-3.9546	7.66639e-05	0.0121693	SEBOX homeobox
ENSMUSG00000101439.1	Gm336	12.3882	-6.49427	1.21487	-5.34565	9.00933e-08	0.000128956	predicted pseudogene 336
Total Identified : 138
