# Supplementary material for: Mice Exposed to Combined Chronic Low-Dose Irradiation and Modeled Microgravity Develop Long-Term Neurological Sequelae
Source: Int J Mol Sci. 2019 Aug 22;20(17):4094. doi: 10.3390/ijms20174094 (PMC6747492; doi:10.3390/ijms20174094)
Supplement: Supplementary file 1 [file ijms-20-04094-s001.zip › Supplementary files/Supplemental Table 2_ Differentially Methylated Promoters.xlsx]

## Sheet: Hypermethylated LDR
Ensembl ID	Chromosome	Range Start	Range End	Gene Symbol
ENSMUSG00000044055	chr1	92648342	92650341	Otos
ENSMUSG00000049560	chr2	152475563	152477562	Defb20
ENSMUSG00000045503	chr2	164455464	164457463	Sys1
ENSMUSG00000049796	chr3	19694897	19696896	Crh
ENSMUSG00000102677	chr3	68760934	68762933	4930535E02Rik
ENSMUSG00000044681	chr5	28245293	28247292	Cnpy1
ENSMUSG00000087034	chr5	60229982	60231981	Cbfa2t2-ps1
ENSMUSG00000076478	chr6	41214573	41216572	Trbv23
ENSMUSG00000087492	chr7	46559801	46561800	Gm15700
ENSMUSG00000098373	chr9	3263026	3265025	Gm27679
ENSMUSG00000069274	chr13	23551149	23553148	Hist1h4f
ENSMUSG00000022313	chr15	51875929	51877928	Utp23
ENSMUSG00000089695	chr17	12961268	12963267	Gm15946
ENSMUSG00000043458	chr18	37434121	37436120	Pcdhb12
ENSMUSG00000026931	chr19	58793962	58795961	1700019N19Rik
ENSMUSG00000081147	chrX	38906129	38908128	Gm6024
ENSMUSG00000049191	chrX	102070805	102072804	Rgag4
ENSMUSG00000042498	chrX	139478867	139480866	D330045A20Rik
ENSMUSG00000047485	chrX	157816935	157818934	Klhl34

## Sheet: Hypermethylated HLU
Ensembl ID	Chromosome	Range Start	Range End	Gene Symbol
ENSMUSG00000104441	chr1	40580163	40582162	Gm35801
ENSMUSG00000086949	chr4	149567291	149569290	Gm13066
ENSMUSG00000044681	chr5	28245293	28247292	Cnpy1
ENSMUSG00000087034	chr5	60229982	60231981	Cbfa2t2-ps1
ENSMUSG00000087492	chr7	46559801	46561800	Gm15700
ENSMUSG00000098373	chr9	3263026	3265025	Gm27679
ENSMUSG00000020295	chr11	32298569	32300568	Hbq1a
ENSMUSG00000026931	chr19	58793962	58795961	1700019N19Rik
ENSMUSG00000081147	chrX	38906129	38908128	Gm6024

## Sheet: Hypermethylated LDR+HLU
Ensembl ID	Chromosome	Range Start	Range End	Gene Symbol
ENSMUSG00000103182	chr1	39082839	39084838	Gm37091
ENSMUSG00000104441	chr1	40580163	40582162	Gm35801
ENSMUSG00000100301	chr1	73863967	73865966	6030407O03Rik
ENSMUSG00000026224	chr1	85926983	85928982	4933407L21Rik
ENSMUSG00000044055	chr1	92648342	92650341	Otos
ENSMUSG00000026432	chr1	131597739	131599738	Avpr1b
ENSMUSG00000104011	chr1	164460942	164462941	Gm32391
ENSMUSG00000006403	chr1	171248921	171250920	Adamts4
ENSMUSG00000089597	chr2	29457694	29459693	Gm24976
ENSMUSG00000039164	chr2	32448957	32450956	Naif1
ENSMUSG00000045503	chr2	164455464	164457463	Sys1
ENSMUSG00000049796	chr3	19694897	19696896	Crh
ENSMUSG00000085773	chr3	144946061	144948060	Gm16233
ENSMUSG00000085574	chr4	142048079	142050078	Gm13053
ENSMUSG00000087034	chr5	60229982	60231981	Cbfa2t2-ps1
ENSMUSG00000011831	chr5	107874608	107876607	Evi5
ENSMUSG00000083382	chr5	141267956	141269955	Gm6433
ENSMUSG00000082036	chr6	29959493	29961492	Gm13724
ENSMUSG00000097266	chr7	19300271	19302270	Gm26802
ENSMUSG00000074274	chr7	25150957	25152956	D930028M14Rik
ENSMUSG00000003190	chr7	44998213	45000212	Bcl2l12
ENSMUSG00000030972	chr7	119524804	119526803	Acsm5
ENSMUSG00000035004	chr7	121074031	121076030	Igsf6
ENSMUSG00000060591	chr7	140955462	140957461	Ifitm2
ENSMUSG00000048148	chr8	72645211	72647210	Nwd1
ENSMUSG00000069925	chr8	104793737	104795736	4932416K20Rik
ENSMUSG00000003309	chr9	21311834	21313833	Ap1m2
ENSMUSG00000076281	chr9	56223272	56225271	Gm24270
ENSMUSG00000037393	chr11	56040511	56042510	Nmur2
ENSMUSG00000020553	chr11	90002395	90004394	Pctp
ENSMUSG00000086545	chr11	98596791	98598790	Gm12
ENSMUSG00000097461	chr13	28941548	28943547	Gm26735
ENSMUSG00000054728	chr13	42679123	42681122	Phactr1
ENSMUSG00000074635	chr13	119487884	119489883	3110070M22Rik
ENSMUSG00000074634	chr13	119486441	119488440	Gm7120
ENSMUSG00000095087	chr14	20700023	20702022	Gm25328
ENSMUSG00000053961	chr14	43955569	43957568	Ang5
ENSMUSG00000089840	chr14	57115384	57117383	Gm4491
ENSMUSG00000089317	chr15	32241424	32243423	Snord123
ENSMUSG00000055497	chr16	17082192	17084191	Gm9974
ENSMUSG00000092276	chr16	50781909	50783908	1700116B05Rik
ENSMUSG00000082177	chr17	27521073	27523072	Gm16005
ENSMUSG00000063514	chr18	36918896	36920895	Gm6756
ENSMUSG00000043458	chr18	37434121	37436120	Pcdhb12
ENSMUSG00000024621	chr18	61104072	61106071	Csf1r
ENSMUSG00000063796	chr19	8589754	8591753	Slc22a8
ENSMUSG00000063018	chrX	7444644	7446643	2010204K13Rik
ENSMUSG00000064981	chrX	74270984	74272983	Snora70
ENSMUSG00000081055	chrX	94022360	94024359	Gm6987
ENSMUSG00000031409	chrX	135210188	135212187	Tceal6
ENSMUSG00000047485	chrX	157816935	157818934	Klhl34

## Sheet: Hypomethylated LDR
Ensembl ID	Chromosome	Range Start	Range End	Gene Symbol
ENSMUSG00000100272	chr1	17249993	17251992	Gm28785
ENSMUSG00000102434	chr1	36030519	36032518	Gm38049
ENSMUSG00000038242	chr1	58208897	58210896	Aox4
ENSMUSG00000101764	chr1	72038232	72040231	4930556G22Rik
ENSMUSG00000104414	chr1	136540105	136542104	Gm37799
ENSMUSG00000066797	chr1	154199687	154201686	Zfp648
ENSMUSG00000073535	chr1	155526644	155528643	Gm5532
ENSMUSG00000090260	chr1	162003469	162005468	2810442N19Rik
ENSMUSG00000089713	chr1	178917115	178919114	Gm16564
ENSMUSG00000102608	chr1	180519228	180521227	Gm37267
ENSMUSG00000103370	chr1	189063395	189065394	Gm37178
ENSMUSG00000082951	chr2	26722582	26724581	Gm13359
ENSMUSG00000036040	chr2	27077879	27079878	Adamtsl2
ENSMUSG00000039205	chr2	32350827	32352826	Ciz1
ENSMUSG00000083004	chr2	32404555	32406554	Gm13413
ENSMUSG00000085087	chr2	33176402	33178401	Gm13528
ENSMUSG00000088043	chr2	67418531	67420530	Gm23328
ENSMUSG00000085845	chr2	77461169	77463168	Gm13944
ENSMUSG00000041660	chr2	110314061	110316060	Bbox1
ENSMUSG00000085222	chr2	114852593	114854592	Gm13974
ENSMUSG00000038375	chr2	155379559	155381558	Trp53inp2
ENSMUSG00000042854	chr2	166791031	166793030	Trp53rk
ENSMUSG00000086537	chr2	174294937	174296936	Nespas
ENSMUSG00000103626	chr3	14383901	14385900	Gm37358
ENSMUSG00000102460	chr3	30227195	30229194	Gm38197
ENSMUSG00000004038	chr3	107968784	107970783	Gstm3
ENSMUSG00000083186	chr4	3720527	3722526	Gm11805
ENSMUSG00000087564	chr4	9446700	9448699	Gm11817
ENSMUSG00000040536	chr4	15149295	15151294	Necab1
ENSMUSG00000028264	chr4	34049692	34051691	Spaca1
ENSMUSG00000086792	chr4	34960720	34962719	Gm12364
ENSMUSG00000056412	chr4	40775065	40777064	Gm12396
ENSMUSG00000088892	chr4	45500053	45502052	Gm22518
ENSMUSG00000087070	chr4	55418343	55420342	Gm12505
ENSMUSG00000058935	chr4	63621929	63623928	1700018C11Rik
ENSMUSG00000034785	chr4	107306670	107308669	Dio1
ENSMUSG00000097871	chr4	154334627	154336626	B230104I21Rik
ENSMUSG00000029084	chr5	43867309	43869308	Cd38
ENSMUSG00000086376	chr5	73155514	73157513	1700071G01Rik
ENSMUSG00000029348	chr5	112391714	112393713	Asphd2
ENSMUSG00000018263	chr5	119833163	119835162	Tbx5
ENSMUSG00000096344	chr5	146480443	146482442	Gm6408
ENSMUSG00000029761	chr6	34597000	34598999	Cald1
ENSMUSG00000076060	chr6	47803153	47805152	Mir704
ENSMUSG00000056737	chr6	72542891	72544890	Capg
ENSMUSG00000044086	chr6	97252281	97254280	Lmod3
ENSMUSG00000043298	chr6	136834953	136836952	Smco3
ENSMUSG00000078384	chr7	28101988	28103987	Gm10935
ENSMUSG00000065495	chr7	45120257	45122256	Mir150
ENSMUSG00000084882	chr7	45632578	45634577	Gm16047
ENSMUSG00000097644	chr7	93005482	93007481	Gm26862
ENSMUSG00000043795	chr7	142506272	142508271	Prr33
ENSMUSG00000085745	chr7	144406434	144408433	Gm14372
ENSMUSG00000031465	chr8	18741063	18743062	Angpt2
ENSMUSG00000056313	chr8	24438485	24440484	1810011O10Rik
ENSMUSG00000099812	chr8	91912567	91914566	Gm28515
ENSMUSG00000042045	chr9	53848751	53850750	Sln
ENSMUSG00000087801	chr9	54535685	54537684	Gm25980
ENSMUSG00000099020	chr9	72179259	72181258	Gm27159
ENSMUSG00000102861	chr9	98588995	98590994	Gm37637
ENSMUSG00000032595	chr9	107990997	107992996	Cdhr4
ENSMUSG00000045111	chr10	23985147	23987146	Taar6
ENSMUSG00000086148	chr10	24445990	24447989	Gm15271
ENSMUSG00000063428	chr10	40628511	40630510	Ddo
ENSMUSG00000082936	chr10	120926686	120928685	Gm16166
ENSMUSG00000081691	chr11	5678133	5680132	Gm11965
ENSMUSG00000085772	chr11	31824025	31826024	D630024D03Rik
ENSMUSG00000082116	chr11	49088044	49090043	Gm12188
ENSMUSG00000086209	chr11	54212786	54214785	4933405E24Rik
ENSMUSG00000083657	chr11	57948586	57950585	Gm12245
ENSMUSG00000018736	chr11	68871359	68873358	Ndel1
ENSMUSG00000005237	chr11	69548611	69550610	Dnah2
ENSMUSG00000001583	chr11	69858231	69860230	Tnk1
ENSMUSG00000014609	chr11	70618717	70620716	Chrne
ENSMUSG00000000204	chr11	83173686	83175685	Slfn4
ENSMUSG00000020911	chr11	100148166	100150165	Krt19
ENSMUSG00000097543	chr12	86167841	86169840	Gm805
ENSMUSG00000086689	chr12	91683165	91685164	Gm16876
ENSMUSG00000087662	chr13	31326610	31328609	Gm11373
ENSMUSG00000089710	chr13	42787759	42789758	Gm15810
ENSMUSG00000089815	chr13	44119667	44121666	Gm5083
ENSMUSG00000034918	chr13	54699961	54701960	Cdhr2
ENSMUSG00000021553	chr13	58610378	58612377	Slc28a3
ENSMUSG00000097932	chr13	97281682	97283681	C430039J16Rik
ENSMUSG00000094674	chr13	97290519	97292518	Gm22007
ENSMUSG00000086111	chr13	111866436	111868435	Gm15326
ENSMUSG00000088533	chr14	34104656	34106655	Gm24998
ENSMUSG00000095044	chr14	41967428	41969427	Gm6401
ENSMUSG00000082662	chr14	45712825	45714824	Gm15516
ENSMUSG00000095311	chr14	122387661	122389660	Gm25464
ENSMUSG00000098457	chr15	36239665	36241664	Mir8097
ENSMUSG00000022357	chr15	58323670	58325669	Klhl38
ENSMUSG00000033006	chr15	79163991	79165990	Sox10
ENSMUSG00000063971	chr15	101446245	101448244	1700011A15Rik
ENSMUSG00000049382	chr15	102003843	102005842	Krt8
ENSMUSG00000075394	chr15	103017434	103019433	Hoxc4
ENSMUSG00000085425	chr16	17151130	17153129	Gm15648
ENSMUSG00000077251	chr16	43833312	43835311	Gm26074
ENSMUSG00000052471	chr16	91170902	91172901	Gm9881
ENSMUSG00000023341	chr16	97533808	97535807	Mx2
ENSMUSG00000024168	chr17	25080682	25082681	Tmem204
ENSMUSG00000098994	chr17	29058244	29060243	Gm27599
ENSMUSG00000098269	chr17	35249789	35251788	Mir8094
ENSMUSG00000066475	chr18	38243328	38245327	Gm10268
ENSMUSG00000024440	chr18	38283903	38285902	Pcdh12
ENSMUSG00000088898	chr18	40800966	40802965	Gm22515
ENSMUSG00000024500	chr18	43058972	43060971	Ppp2r2b
ENSMUSG00000093026	chr18	61396313	61398312	Gm25301
ENSMUSG00000090263	chr18	74016407	74018406	D730045A05Rik
ENSMUSG00000025227	chr19	46339621	46341620	Tmem180
ENSMUSG00000099988	chr19	53074718	53076717	1700054A03Rik
ENSMUSG00000002007	chrX	73772905	73774904	Srpk3
ENSMUSG00000031202	chrX	75577732	75579731	Rab39b
ENSMUSG00000081055	chrX	94022360	94024359	Gm6987
ENSMUSG00000033436	chrX	134808722	134810721	Armcx2
ENSMUSG00000067194	chrX	159370678	159372677	Eif1ax
ENSMUSG00000087263	chrX	169984733	169986732	Gm15726
ENSMUSG00000086695	chrX	169986440	169988439	Gm15247

## Sheet: Hypomethylated HLU
Ensembl ID	Chromosome	Range Start	Range End	Gene Symbol
ENSMUSG00000102434	chr1	36030519	36032518	Gm38049
ENSMUSG00000100980	chr1	91802438	91804437	Gm29100
ENSMUSG00000026343	chr1	125675495	125677494	Gpr39
ENSMUSG00000046367	chr1	134549183	134551182	Mgat4e
ENSMUSG00000009418	chr1	135606796	135608795	Nav1
ENSMUSG00000066797	chr1	154199687	154201686	Zfp648
ENSMUSG00000101880	chr1	155056680	155058679	Gm29282
ENSMUSG00000025780	chr2	10152071	10154070	Itih5
ENSMUSG00000104277	chr2	33001816	33003815	Gm38299
ENSMUSG00000038375	chr2	155379559	155381558	Trp53inp2
ENSMUSG00000096922	chr3	5088776	5090775	Gm17308
ENSMUSG00000027993	chr3	84304947	84306946	Trim2
ENSMUSG00000058952	chr3	129835239	129837238	Cfi
ENSMUSG00000088892	chr4	45500053	45502052	Gm22518
ENSMUSG00000058935	chr4	63621929	63623928	1700018C11Rik
ENSMUSG00000089338	chr4	78668647	78670646	Gm22262
ENSMUSG00000034785	chr4	107306670	107308669	Dio1
ENSMUSG00000028612	chr4	107830345	107832344	Lrp8os1
ENSMUSG00000097871	chr4	154334627	154336626	B230104I21Rik
ENSMUSG00000029163	chr5	30911902	30913901	Emilin1
ENSMUSG00000029761	chr6	34597000	34598999	Cald1
ENSMUSG00000076060	chr6	47803153	47805152	Mir704
ENSMUSG00000044086	chr6	97252281	97254280	Lmod3
ENSMUSG00000043298	chr6	136834953	136836952	Smco3
ENSMUSG00000086533	chr7	19000723	19002722	Mypopos
ENSMUSG00000038917	chr8	10927958	10929957	3930402G23Rik
ENSMUSG00000031465	chr8	18741063	18743062	Angpt2
ENSMUSG00000099812	chr8	91912567	91914566	Gm28515
ENSMUSG00000042045	chr9	53848751	53850750	Sln
ENSMUSG00000099020	chr9	72179259	72181258	Gm27159
ENSMUSG00000100123	chr9	99365533	99367532	Gm28087
ENSMUSG00000050994	chr10	10471827	10473826	Adgb
ENSMUSG00000086148	chr10	24445990	24447989	Gm15271
ENSMUSG00000097742	chr10	37335986	37337985	Gm26535
ENSMUSG00000096421	chr10	77724986	77726985	Gm10100
ENSMUSG00000079010	chr11	4618567	4620566	Gm11032
ENSMUSG00000040283	chr11	49186660	49188659	Btnl9
ENSMUSG00000086209	chr11	54212786	54214785	4933405E24Rik
ENSMUSG00000018736	chr11	68871359	68873358	Ndel1
ENSMUSG00000000276	chr11	89066351	89068350	Dgke
ENSMUSG00000018381	chr11	95841977	95843976	Abi3
ENSMUSG00000087072	chr11	115923527	115925526	Recql5os1
ENSMUSG00000066553	chr12	24638511	24640510	Gm6969
ENSMUSG00000097543	chr12	86167841	86169840	Gm805
ENSMUSG00000087662	chr13	31326610	31328609	Gm11373
ENSMUSG00000021365	chr13	41486821	41488820	Nedd9
ENSMUSG00000089815	chr13	44119667	44121666	Gm5083
ENSMUSG00000034918	chr13	54699961	54701960	Cdhr2
ENSMUSG00000087335	chr13	54929757	54931756	4930526F13Rik
ENSMUSG00000090033	chr13	95206612	95208611	Gm16243
ENSMUSG00000088533	chr14	34104656	34106655	Gm24998
ENSMUSG00000033446	chr14	73236395	73238394	Lpar6
ENSMUSG00000098457	chr15	36239665	36241664	Mir8097
ENSMUSG00000065564	chr15	85705819	85707818	Mirlet7b
ENSMUSG00000090500	chr15	99817520	99819519	Gm17057
ENSMUSG00000063971	chr15	101446245	101448244	1700011A15Rik
ENSMUSG00000049382	chr15	102003843	102005842	Krt8
ENSMUSG00000085425	chr16	17151130	17153129	Gm15648
ENSMUSG00000098269	chr17	35249789	35251788	Mir8094
ENSMUSG00000024440	chr18	38283903	38285902	Pcdh12
ENSMUSG00000061132	chr19	40994036	40996035	Blnk
ENSMUSG00000025227	chr19	46339621	46341620	Tmem180

## Sheet: Hypomethylated LDR+HLU
Ensembl ID	Chromosome	Range Start	Range End	Gene Symbol
ENSMUSG00000085280	chr1	38306402	38308401	Gm16151
ENSMUSG00000100980	chr1	91802438	91804437	Gm29100
ENSMUSG00000102027	chr1	131258007	131260006	Gm28914
ENSMUSG00000003051	chr1	135258069	135260068	Elf3
ENSMUSG00000009418	chr1	135606796	135608795	Nav1
ENSMUSG00000079138	chr1	153303932	153305931	Gm8818
ENSMUSG00000101880	chr1	155056680	155058679	Gm29282
ENSMUSG00000059058	chr1	171709588	171711587	Tma7-ps
ENSMUSG00000089713	chr1	178917115	178919114	Gm16564
ENSMUSG00000102608	chr1	180519228	180521227	Gm37267
ENSMUSG00000103089	chr1	193261338	193263337	Gm38118
ENSMUSG00000036040	chr2	27077879	27079878	Adamtsl2
ENSMUSG00000039798	chr2	29869818	29871817	2600006K01Rik
ENSMUSG00000086405	chr2	30628155	30630154	9330198N18Rik
ENSMUSG00000083004	chr2	32404555	32406554	Gm13413
ENSMUSG00000041660	chr2	110314061	110316060	Bbox1
ENSMUSG00000100934	chr2	113439789	113441788	Fmn1
ENSMUSG00000087056	chr2	125133828	125135827	Gm14004
ENSMUSG00000074872	chr2	125135192	125137191	Ctxn2
ENSMUSG00000027322	chr2	131086266	131088265	Siglec1
ENSMUSG00000076216	chr2	155355317	155357316	Mir695
ENSMUSG00000038375	chr2	155379559	155381558	Trp53inp2
ENSMUSG00000104229	chr3	93706572	93708571	Gm18433
ENSMUSG00000080676	chr3	115483637	115485636	Gm25347
ENSMUSG00000058952	chr3	129835239	129837238	Cfi
ENSMUSG00000081711	chr4	3454202	3456201	Gm11785
ENSMUSG00000083186	chr4	3720527	3722526	Gm11805
ENSMUSG00000082398	chr4	32050238	32052237	Gm11927
ENSMUSG00000014030	chr4	44709988	44711987	Pax5
ENSMUSG00000088892	chr4	45500053	45502052	Gm22518
ENSMUSG00000052117	chr4	57915798	57917797	D630039A03Rik
ENSMUSG00000085177	chr4	62633213	62635212	Gm11209
ENSMUSG00000085223	chr4	62704481	62706480	Gm11210
ENSMUSG00000034785	chr4	107306670	107308669	Dio1
ENSMUSG00000087464	chr4	118999986	119001985	Gm12862
ENSMUSG00000050212	chr4	126146244	126148243	Eva1b
ENSMUSG00000085002	chr4	135305849	135307848	Gm12984
ENSMUSG00000078234	chr4	139967527	139969526	Klhdc7a
ENSMUSG00000086740	chr4	148958797	148960796	Gm17029
ENSMUSG00000051596	chr5	38274472	38276471	Otop1
ENSMUSG00000029195	chr5	65346886	65348885	Klb
ENSMUSG00000086376	chr5	73155514	73157513	1700071G01Rik
ENSMUSG00000029314	chr5	100844213	100846212	Agpat9
ENSMUSG00000033805	chr5	107401236	107403235	Ephx4
ENSMUSG00000044197	chr5	139376197	139378196	Gpr146
ENSMUSG00000092327	chr5	149366976	149368975	Gm20488
ENSMUSG00000076060	chr6	47803153	47805152	Mir704
ENSMUSG00000086533	chr7	19000723	19002722	Mypopos
ENSMUSG00000089139	chr7	29771794	29773793	Mir1964
ENSMUSG00000043795	chr7	142506272	142508271	Prr33
ENSMUSG00000026317	chr8	14879835	14881834	Cln8
ENSMUSG00000084960	chr8	41015968	41017967	B430010I23Rik
ENSMUSG00000039396	chr8	53638566	53640565	Neil3
ENSMUSG00000045246	chr8	119635181	119637180	Kcng4
ENSMUSG00000090118	chr8	124830198	124832197	Gm16163
ENSMUSG00000032125	chr9	37400397	37402396	Robo4
ENSMUSG00000099724	chr9	84772898	84774897	4930554C24Rik
ENSMUSG00000032531	chr9	102715172	102717171	Amotl2
ENSMUSG00000032595	chr9	107990997	107992996	Cdhr4
ENSMUSG00000025652	chr9	108913119	108915118	Tmem89
ENSMUSG00000038775	chr9	119051278	119053277	Vill
ENSMUSG00000050994	chr10	10471827	10473826	Adgb
ENSMUSG00000097742	chr10	37335986	37337985	Gm26535
ENSMUSG00000006342	chr10	75643509	75645508	Susd2
ENSMUSG00000098376	chr10	78408046	78410045	Mir6907
ENSMUSG00000034792	chr10	81523726	81525725	Gna15
ENSMUSG00000098852	chr10	85283834	85285833	Gm27392
ENSMUSG00000034764	chr10	120362657	120364656	1700006J14Rik
ENSMUSG00000088748	chr11	78822887	78824886	Gm23219
ENSMUSG00000000204	chr11	83173686	83175685	Slfn4
ENSMUSG00000019122	chr11	83578137	83580136	Ccl9
ENSMUSG00000018381	chr11	95841977	95843976	Abi3
ENSMUSG00000064491	chr11	98944944	98946943	Gm22061
ENSMUSG00000020911	chr11	100148166	100150165	Krt19
ENSMUSG00000080530	chr11	109465932	109467931	Gm25540
ENSMUSG00000085081	chr11	119833866	119835865	Rptoros
ENSMUSG00000066553	chr12	24638511	24640510	Gm6969
ENSMUSG00000097543	chr12	86167841	86169840	Gm805
ENSMUSG00000097381	chr12	111283262	111285261	A230087F16Rik
ENSMUSG00000021416	chr13	34963311	34965310	Eci3
ENSMUSG00000096874	chr13	60770280	60772279	Gm10312
ENSMUSG00000054944	chr13	97746912	97748911	5330416C01Rik
ENSMUSG00000088533	chr14	34104656	34106655	Gm24998
ENSMUSG00000095044	chr14	41967428	41969427	Gm6401
ENSMUSG00000072598	chr14	44005919	44007918	Ang6
ENSMUSG00000082662	chr14	45712825	45714824	Gm15516
ENSMUSG00000102189	chr14	50059860	50061859	Gm37194
ENSMUSG00000033446	chr14	73236395	73238394	Lpar6
ENSMUSG00000058914	chr15	10950832	10952831	C1qtnf3
ENSMUSG00000088219	chr15	80079844	80081843	Gm22077
ENSMUSG00000023013	chr15	99577556	99579555	Aqp2
ENSMUSG00000098037	chr16	16365658	16367657	Gm7765
ENSMUSG00000085425	chr16	17151130	17153129	Gm15648
ENSMUSG00000023341	chr16	97533808	97535807	Mx2
ENSMUSG00000045027	chr17	23997601	23999600	Prss22
ENSMUSG00000091586	chr17	32504962	32506961	Cyp4f17
ENSMUSG00000101932	chr17	36224523	36226522	Gm10074
ENSMUSG00000071068	chr17	48298538	48300537	Treml2
ENSMUSG00000044375	chr17	71752386	71754385	BC027072
ENSMUSG00000098122	chr17	92528011	92530010	Gm27039
ENSMUSG00000091019	chr18	7931282	7933281	Gm7502
ENSMUSG00000063687	chr18	37318881	37320880	Pcdhb5
ENSMUSG00000103081	chr18	37760301	37762300	Pcdhgb8
ENSMUSG00000066475	chr18	38243328	38245327	Gm10268
ENSMUSG00000049173	chr18	60591289	60593288	Myoz3
ENSMUSG00000093026	chr18	61396313	61398312	Gm25301
ENSMUSG00000097712	chr18	75513145	75515144	Gm10532
ENSMUSG00000087717	chr18	79553178	79555177	Gm25824
ENSMUSG00000051548	chr19	11877859	11879858	Gm6365
ENSMUSG00000025176	chr19	42044110	42046109	Hoga1
ENSMUSG00000077199	chrX	104069827	104071826	Gm22266
ENSMUSG00000033436	chrX	134808722	134810721	Armcx2
ENSMUSG00000031285	chrX	143932812	143934811	Dcx
ENSMUSG00000025272	chrX	150657084	150659083	Tro
ENSMUSG00000047238	chrX	153037076	153039075	Mageh1
ENSMUSG00000085982	chrX	153036129	153038128	9530051G07Rik
ENSMUSG00000031357	chrX	162887948	162889947	Syap1
ENSMUSG00000087263	chrX	169984733	169986732	Gm15726
ENSMUSG00000086695	chrX	169986440	169988439	Gm15247
