# Supplementary material for: Mice Exposed to Combined Chronic Low-Dose Irradiation and Modeled Microgravity Develop Long-Term Neurological Sequelae
Source: Int J Mol Sci. 2019 Aug 22;20(17):4094. doi: 10.3390/ijms20174094 (PMC6747492; doi:10.3390/ijms20174094)
Supplement: Supplementary file 1 [file ijms-20-04094-s001.zip › Supplementary files/Supplemental Table 3_ WebGestalt Results.xlsx]

## Sheet: Downregulated DEGs
GO ID	Description	Link	P-value	FDR	DEGs in Set
GO:0030182	neuron differentiation	http://amigo.geneontology.org/amigo/term/GO:0030182	2.04192e-10	7.45158e-07	Nptx1;Tbr1;Chn1;Neurod2;Brinp1;Mef2c;Rtn4rl2;Id2;Vxn;Zbtb18;Cck;Pip5k1c;Nsmf;Tcf4;Asap1;Snap25;Lmo4;Rtn4r;Lingo1;Ext1;Serpini1;Kalrn;Cux2;Dmd;Hcn1;Btbd8;Slitrk1;Prdm8;Enc1;Kcnma1
GO:0007268	chemical synaptic transmission	http://amigo.geneontology.org/amigo/term/GO:0007268	3.17062e-10	7.45158e-07	Nptx1;Neurod2;Slc17a7;Ptgs2;Grin2a;Mef2c;Dlgap1;Sv2b;Cacnb3;Nsmf;Nrgn;Snap25;Slc24a2;Stx1a;Cux2;Cplx3;Fam107a;Homer1;Sept5;Kcnh1;Kcnma1
GO:0098916	anterograde trans-synaptic signaling	http://amigo.geneontology.org/amigo/term/GO:0098916	3.17062e-10	7.45158e-07	Nptx1;Neurod2;Slc17a7;Ptgs2;Grin2a;Mef2c;Dlgap1;Sv2b;Cacnb3;Nsmf;Nrgn;Snap25;Slc24a2;Stx1a;Cux2;Cplx3;Fam107a;Homer1;Sept5;Kcnh1;Kcnma1
GO:0099537	trans-synaptic signaling	http://amigo.geneontology.org/amigo/term/GO:0099537	3.82996e-10	7.45158e-07	Nptx1;Neurod2;Slc17a7;Ptgs2;Grin2a;Mef2c;Dlgap1;Sv2b;Cacnb3;Nsmf;Nrgn;Snap25;Slc24a2;Stx1a;Cux2;Cplx3;Fam107a;Homer1;Sept5;Kcnh1;Kcnma1
GO:0099536	synaptic signaling	http://amigo.geneontology.org/amigo/term/GO:0099536	4.73947e-10	7.45158e-07	Nptx1;Neurod2;Slc17a7;Ptgs2;Grin2a;Mef2c;Dlgap1;Sv2b;Cacnb3;Nsmf;Nrgn;Snap25;Slc24a2;Stx1a;Cux2;Cplx3;Fam107a;Homer1;Sept5;Kcnh1;Kcnma1
GO:0042391	regulation of membrane potential	http://amigo.geneontology.org/amigo/term/GO:0042391	4.96431e-10	7.45158e-07	Gria3;Slc17a7;Kcnh7;Grin2a;Mef2c;Cacnb3;Cck;Ryr2;Kcnh5;Kcnt2;Stx1a;Cux2;Cacna2d1;Dmd;Hcn1;Kcnh1;Kcnma1
GO:0048699	generation of neurons	http://amigo.geneontology.org/amigo/term/GO:0048699	5.78411e-10	7.45158e-07	Nptx1;Tbr1;Chn1;Neurod2;Brinp1;Mef2c;Rtn4rl2;Id2;Vxn;Zbtb18;Cck;Pip5k1c;Nsmf;Tcf4;Asap1;Snap25;Lmo4;Rtn4r;Lingo1;Ext1;Serpini1;Kalrn;Cux2;Dmd;Hcn1;Sorl1;Btbd8;Slitrk1;Prdm8;Enc1;Kcnma1
GO:0022008	neurogenesis	http://amigo.geneontology.org/amigo/term/GO:0022008	7.0428e-10	7.93899e-07	Nptx1;Tbr1;Chn1;Neurod2;Brinp1;Grin2a;Mef2c;Rtn4rl2;Id2;Vxn;Zbtb18;Cck;Pip5k1c;Nsmf;Tcf4;Asap1;Snap25;Lmo4;Rtn4r;Lingo1;Ext1;Serpini1;Kalrn;Cux2;Dmd;Hcn1;Sorl1;Btbd8;Slitrk1;Prdm8;Enc1;Kcnma1
GO:0007267	cell-cell signaling	http://amigo.geneontology.org/amigo/term/GO:0007267	8.22941e-10	8.24586e-07	Nptx1;Neurod2;Nlk;Slc17a7;Ptgs2;Grin2a;Mef2c;Dlgap1;Sv2b;Cacnb3;Dkk3;Ryr2;Nsmf;Nrgn;Nell2;Dact2;Snap25;Zfp703;Slc24a2;Stx1a;Kalrn;Cux2;Cplx3;Fam107a;Cacna2d1;Homer1;Sept5;Kcnh1;Kcnma1
GO:0050804	modulation of chemical synaptic transmission	http://amigo.geneontology.org/amigo/term/GO:0050804	3.2307e-09	2.73223e-06	Nptx1;Neurod2;Ptgs2;Grin2a;Mef2c;Cacnb3;Nsmf;Nrgn;Snap25;Slc24a2;Stx1a;Cux2;Cplx3;Fam107a;Homer1;Sept5;Kcnh1
GO:0099177	regulation of trans-synaptic signaling	http://amigo.geneontology.org/amigo/term/GO:0099177	3.33272e-09	2.73223e-06	Nptx1;Neurod2;Ptgs2;Grin2a;Mef2c;Cacnb3;Nsmf;Nrgn;Snap25;Slc24a2;Stx1a;Cux2;Cplx3;Fam107a;Homer1;Sept5;Kcnh1
GO:0050890	cognition	http://amigo.geneontology.org/amigo/term/GO:0050890	3.91504e-09	2.79136e-06	Tbr1;Neurod2;Slc17a7;Ptgs2;Brinp1;Grin2a;Mef2c;Cck;Nrgn;Snap25;Slc24a2;Kalrn;Cux2;Fam107a
GO:0098655	cation transmembrane transport	http://amigo.geneontology.org/amigo/term/GO:0098655	4.02392e-09	2.79136e-06	Slc17a7;Kcnh7;Stac2;Grin2a;Mef2c;Cacnb3;Ryr2;Kcnv1;Slc9a9;Slc39a10;Snap25;Kcnh5;Kcnt2;Slc24a2;Cacna2d1;Homer1;Dmd;Hcn1;Kcnn1;Kcnh1;Kcnma1
GO:0048666	neuron development	http://amigo.geneontology.org/amigo/term/GO:0048666	6.00525e-09	3.86824e-06	Nptx1;Tbr1;Chn1;Neurod2;Mef2c;Rtn4rl2;Id2;Zbtb18;Cck;Pip5k1c;Nsmf;Asap1;Snap25;Rtn4r;Lingo1;Ext1;Serpini1;Kalrn;Cux2;Dmd;Hcn1;Btbd8;Slitrk1;Prdm8;Enc1
GO:0030001	metal ion transport	http://amigo.geneontology.org/amigo/term/GO:0030001	1.0193e-08	5.90358e-06	Slc17a7;Ptgs2;Kcnh7;Stac2;Grin2a;Cacnb3;Ryr2;Kcnv1;Slc9a9;Slc39a10;Snap25;Kcnh5;Kcnt2;Slc24a2;Cacna2d1;Homer1;Dmd;Hcn1;Kcnn1;Kcnh1;Kcnma1
GO:0007611	learning or memory	http://amigo.geneontology.org/amigo/term/GO:0007611	1.04743e-08	5.90358e-06	Tbr1;Neurod2;Slc17a7;Ptgs2;Brinp1;Grin2a;Mef2c;Cck;Nrgn;Snap25;Slc24a2;Kalrn;Cux2
GO:0098662	inorganic cation transmembrane transport	http://amigo.geneontology.org/amigo/term/GO:0098662	1.7048e-08	9.04347e-06	Slc17a7;Kcnh7;Stac2;Grin2a;Cacnb3;Ryr2;Kcnv1;Slc9a9;Slc39a10;Snap25;Kcnh5;Kcnt2;Slc24a2;Cacna2d1;Dmd;Hcn1;Kcnn1;Kcnh1;Kcnma1
GO:0050808	synapse organization	http://amigo.geneontology.org/amigo/term/GO:0050808	3.40338e-08	1.70509e-05	Cabp1;Nptx1;Neurod2;Mef2c;Dlgap1;Cacnb3;Bsn;Cnksr2;Dgkz;Kalrn;Cux2;Homer1;Slitrk1;Pdzrn3;Sorbs2
GO:0098660	inorganic ion transmembrane transport	http://amigo.geneontology.org/amigo/term/GO:0098660	1.02292e-07	4.85509e-05	Slc17a7;Kcnh7;Stac2;Grin2a;Cacnb3;Ryr2;Kcnv1;Slc9a9;Slc39a10;Snap25;Kcnh5;Kcnt2;Slc24a2;Cacna2d1;Dmd;Hcn1;Kcnn1;Kcnh1;Kcnma1
GO:0034220	ion transmembrane transport	http://amigo.geneontology.org/amigo/term/GO:0034220	1.22679e-07	5.53162e-05	Gria3;Slc17a7;Kcnh7;Stac2;Grin2a;Mef2c;Cacnb3;Ryr2;Kcnv1;Slc9a9;Slc39a10;Snap25;Kcnh5;Kcnt2;Slc24a2;Cacna2d1;Homer1;Dmd;Hcn1;Kcnn1;Kcnh1;Kcnma1
GO:0007613	memory	http://amigo.geneontology.org/amigo/term/GO:0007613	1.62295e-07	6.85707e-05	Slc17a7;Ptgs2;Brinp1;Grin2a;Cck;Snap25;Slc24a2;Kalrn;Cux2
GO:0050767	regulation of neurogenesis	http://amigo.geneontology.org/amigo/term/GO:0050767	1.67283e-07	6.85707e-05	Tbr1;Chn1;Neurod2;Brinp1;Mef2c;Rtn4rl2;Id2;Nsmf;Tcf4;Asap1;Snap25;Rtn4r;Lingo1;Serpini1;Kalrn;Cux2;Dmd;Sorl1;Slitrk1;Enc1
GO:0045664	regulation of neuron differentiation	http://amigo.geneontology.org/amigo/term/GO:0045664	1.93204e-07	7.57529e-05	Tbr1;Chn1;Neurod2;Brinp1;Mef2c;Rtn4rl2;Id2;Nsmf;Tcf4;Asap1;Snap25;Rtn4r;Serpini1;Kalrn;Cux2;Dmd;Slitrk1;Enc1
GO:0071804	cellular potassium ion transport	http://amigo.geneontology.org/amigo/term/GO:0071804	2.36681e-07	8.53756e-05	Kcnh7;Kcnv1;Slc9a9;Snap25;Kcnh5;Kcnt2;Hcn1;Kcnn1;Kcnh1;Kcnma1
GO:0071805	potassium ion transmembrane transport	http://amigo.geneontology.org/amigo/term/GO:0071805	2.36681e-07	8.53756e-05	Kcnh7;Kcnv1;Slc9a9;Snap25;Kcnh5;Kcnt2;Hcn1;Kcnn1;Kcnh1;Kcnma1
GO:0051960	regulation of nervous system development	http://amigo.geneontology.org/amigo/term/GO:0051960	2.56415e-07	8.89367e-05	Nptx1;Tbr1;Chn1;Neurod2;Brinp1;Mef2c;Rtn4rl2;Id2;Nsmf;Tcf4;Asap1;Snap25;Rtn4r;Lingo1;Serpini1;Kalrn;Cux2;Dmd;Sorl1;Slitrk1;Enc1
GO:0031175	neuron projection development	http://amigo.geneontology.org/amigo/term/GO:0031175	2.88293e-07	9.62898e-05	Nptx1;Tbr1;Chn1;Mef2c;Rtn4rl2;Cck;Pip5k1c;Nsmf;Asap1;Snap25;Rtn4r;Lingo1;Ext1;Serpini1;Kalrn;Cux2;Dmd;Btbd8;Slitrk1;Prdm8;Enc1
GO:0006812	cation transport	http://amigo.geneontology.org/amigo/term/GO:0006812	4.10932e-07	0.000132162	Slc17a7;Ptgs2;Kcnh7;Stac2;Grin2a;Mef2c;Cacnb3;Ryr2;Kcnv1;Slc9a9;Slc39a10;Snap25;Kcnh5;Kcnt2;Slc24a2;Cacna2d1;Homer1;Dmd;Hcn1;Kcnn1;Kcnh1;Kcnma1
GO:0007612	learning	http://amigo.geneontology.org/amigo/term/GO:0007612	4.25005e-07	0.000132162	Tbr1;Neurod2;Ptgs2;Grin2a;Cck;Nrgn;Snap25;Slc24a2;Kalrn
GO:0007610	behavior	http://amigo.geneontology.org/amigo/term/GO:0007610	4.64443e-07	0.000139612	Tbr1;Neurod2;Slc17a7;Ptgs2;Brinp1;Grin2a;Mef2c;Id2;Cck;Nrgn;Snap25;Slc24a2;Kalrn;Cux2;Homer1;Slitrk1;Kcnma1
GO:0035418	protein localization to synapse	http://amigo.geneontology.org/amigo/term/GO:0035418	5.43292e-07	0.000158045	Nptx1;Grin2a;Dlgap1;Bsn;Snap25;Kalrn;Homer1
GO:0044057	regulation of system process	http://amigo.geneontology.org/amigo/term/GO:0044057	9.49288e-07	0.000261285	Nptx1;Ptgs2;Mlip;Grin2a;Mef2c;Npnt;Cacnb3;Cck;Ryr2;Stx1a;Cux2;Cacna2d1;Homer1;Dmd;Kcnma1
GO:0006813	potassium ion transport	http://amigo.geneontology.org/amigo/term/GO:0006813	9.56133e-07	0.000261285	Kcnh7;Kcnv1;Slc9a9;Snap25;Kcnh5;Kcnt2;Hcn1;Kcnn1;Kcnh1;Kcnma1
GO:0030030	cell projection organization	http://amigo.geneontology.org/amigo/term/GO:0030030	1.18315e-06	0.000313813	Nptx1;Tbr1;Chn1;D1Ertd622e;Mef2c;Rtn4rl2;Cck;Gpr22;Pip5k1c;Nsmf;Asap1;Snap25;Rtn4r;Lingo1;Ext1;Serpini1;Kalrn;Cux2;Homer1;Dmd;Sept5;Btbd8;Slitrk1;Prdm8;Enc1
GO:0060284	regulation of cell development	http://amigo.geneontology.org/amigo/term/GO:0060284	1.44214e-06	0.000371578	Tbr1;Chn1;Neurod2;Brinp1;Mef2c;Rtn4rl2;Id2;Nsmf;Tcf4;Asap1;Snap25;Rtn4r;Lingo1;Serpini1;Kalrn;Cux2;Dmd;Sorl1;Slitrk1;Enc1
GO:0055085	transmembrane transport	http://amigo.geneontology.org/amigo/term/GO:0055085	1.8818e-06	0.000469496	Mfsd4a;Gria3;Slc17a7;Kcnh7;Stac2;Grin2a;Mef2c;Sv2b;Cacnb3;Ryr2;Kcnv1;Slc9a9;Slc39a10;Snap25;Kcnh5;Kcnt2;Slc24a2;Cacna2d1;Homer1;Dmd;Hcn1;Kcnn1;Kcnh1;Kcnma1
GO:0034765	regulation of ion transmembrane transport	http://amigo.geneontology.org/amigo/term/GO:0034765	1.9263e-06	0.000469496	Kcnh7;Stac2;Mef2c;Cacnb3;Ryr2;Kcnv1;Kcnh5;Cacna2d1;Homer1;Dmd;Hcn1;Kcnh1;Kcnma1
GO:0050806	positive regulation of synaptic transmission	http://amigo.geneontology.org/amigo/term/GO:0050806	2.43611e-06	0.000578127	Ptgs2;Grin2a;Cacnb3;Nrgn;Snap25;Slc24a2;Stx1a;Cux2;Fam107a
GO:0120036	plasma membrane bounded cell projection organization	http://amigo.geneontology.org/amigo/term/GO:0120036	2.59055e-06	0.000599015	Nptx1;Tbr1;Chn1;D1Ertd622e;Mef2c;Rtn4rl2;Cck;Pip5k1c;Nsmf;Asap1;Snap25;Rtn4r;Lingo1;Ext1;Serpini1;Kalrn;Cux2;Homer1;Dmd;Sept5;Btbd8;Slitrk1;Prdm8;Enc1
GO:0048167	regulation of synaptic plasticity	http://amigo.geneontology.org/amigo/term/GO:0048167	2.76017e-06	0.00062228	Neurod2;Ptgs2;Grin2a;Mef2c;Nsmf;Nrgn;Snap25;Slc24a2;Fam107a
GO:0010975	regulation of neuron projection development	http://amigo.geneontology.org/amigo/term/GO:0010975	4.69726e-06	0.00103317	Tbr1;Chn1;Mef2c;Rtn4rl2;Nsmf;Asap1;Snap25;Rtn4r;Serpini1;Kalrn;Cux2;Dmd;Slitrk1;Enc1
GO:0048667	cell morphogenesis involved in neuron differentiation	http://amigo.geneontology.org/amigo/term/GO:0048667	5.42442e-06	0.00115442	Nptx1;Tbr1;Chn1;Mef2c;Id2;Cck;Pip5k1c;Nsmf;Rtn4r;Ext1;Kalrn;Cux2;Slitrk1;Prdm8
GO:0021537	telencephalon development	http://amigo.geneontology.org/amigo/term/GO:0021537	5.50453e-06	0.00115442	Tbr1;Rtn4rl2;Id2;Zbtb18;Nrgn;Rtn4r;Ext1;Neurod6;Dmd;Prdm8
GO:0015672	monovalent inorganic cation transport	http://amigo.geneontology.org/amigo/term/GO:0015672	6.10585e-06	0.00125142	Slc17a7;Kcnh7;Kcnv1;Slc9a9;Snap25;Kcnh5;Kcnt2;Slc24a2;Dmd;Hcn1;Kcnn1;Kcnh1;Kcnma1
GO:0099504	synaptic vesicle cycle	http://amigo.geneontology.org/amigo/term/GO:0099504	6.48787e-06	0.00130017	Slc17a7;Bsn;Pip5k1c;Snap25;Stx1a;Cplx3;Sept5;Btbd8;Kcnh1
GO:0010038	response to metal ion	http://amigo.geneontology.org/amigo/term/GO:0010038	7.93178e-06	0.00155497	Nptx1;Neurod2;Ptgs2;Grin2a;Mef2c;Id2;Ryr2;Homer1;Hcn1;Kcnh1;Kcnma1
GO:0001508	action potential	http://amigo.geneontology.org/amigo/term/GO:0001508	1.0272e-05	0.00192752	Grin2a;Cacnb3;Ryr2;Cacna2d1;Dmd;Hcn1;Kcnma1
GO:0003012	muscle system process	http://amigo.geneontology.org/amigo/term/GO:0003012	1.03046e-05	0.00192752	Ptgs2;Mlip;Mef2c;Npnt;Ryr2;Tcap;Cacna2d1;Homer1;Dmd;Sorbs2;Kcnma1
GO:0043269	regulation of ion transport	http://amigo.geneontology.org/amigo/term/GO:0043269	1.06169e-05	0.00192752	Ptgs2;Kcnh7;Stac2;Mef2c;Cacnb3;Cck;Ryr2;Kcnv1;Kcnh5;Cacna2d1;Homer1;Dmd;Hcn1;Kcnh1;Kcnma1
GO:0006811	ion transport	http://amigo.geneontology.org/amigo/term/GO:0006811	1.06871e-05	0.00192752	Gria3;Slc17a7;Ptgs2;Kcnh7;Stac2;Grin2a;Mef2c;Cacnb3;Cck;Ryr2;Kcnv1;Slc9a9;Slc39a10;Snap25;Kcnh5;Kcnt2;Slc24a2;Cacna2d1;Homer1;Dmd;Hcn1;Kcnn1;Kcnh1;Kcnma1
GO:0034762	regulation of transmembrane transport	http://amigo.geneontology.org/amigo/term/GO:0034762	1.38674e-05	0.00245208	Kcnh7;Stac2;Mef2c;Cacnb3;Ryr2;Kcnv1;Kcnh5;Cacna2d1;Homer1;Dmd;Hcn1;Kcnh1;Kcnma1
GO:0051049	regulation of transport	http://amigo.geneontology.org/amigo/term/GO:0051049	1.63174e-05	0.00282982	Cabp1;Slc17a7;Ptgs2;Kcnh7;Stac2;Mef2c;Cacnb3;Cck;Ryr2;Bsn;Pip5k1c;Kcnv1;Nell2;Snap25;Kcnh5;Stx1a;Kalrn;Cplx3;Cacna2d1;Homer1;Dmd;Hcn1;Sorl1;Sept5;Kcnh1;Kcnma1
GO:0099173	postsynapse organization	http://amigo.geneontology.org/amigo/term/GO:0099173	1.90215e-05	0.00323653	Nptx1;Dlgap1;Cnksr2;Dgkz;Kalrn;Cux2;Homer1;Sorbs2
GO:0008306	associative learning	http://amigo.geneontology.org/amigo/term/GO:0008306	1.96662e-05	0.00324956	Tbr1;Neurod2;Grin2a;Cck;Nrgn;Snap25
GO:0000904	cell morphogenesis involved in differentiation	http://amigo.geneontology.org/amigo/term/GO:0000904	1.98188e-05	0.00324956	Nptx1;Tbr1;Chn1;Mef2c;Id2;Cck;Pip5k1c;Nsmf;Dact2;Rtn4r;Ext1;Kalrn;Cux2;Slitrk1;Prdm8
GO:0120035	regulation of plasma membrane bounded cell projection organization	http://amigo.geneontology.org/amigo/term/GO:0120035	2.04741e-05	0.00329706	Tbr1;Chn1;Mef2c;Rtn4rl2;Nsmf;Asap1;Snap25;Rtn4r;Serpini1;Kalrn;Cux2;Homer1;Dmd;Slitrk1;Enc1
GO:0031344	regulation of cell projection organization	http://amigo.geneontology.org/amigo/term/GO:0031344	2.36667e-05	0.00371805	Tbr1;Chn1;Mef2c;Rtn4rl2;Nsmf;Asap1;Snap25;Rtn4r;Serpini1;Kalrn;Cux2;Homer1;Dmd;Slitrk1;Enc1
GO:0060341	regulation of cellular localization	http://amigo.geneontology.org/amigo/term/GO:0060341	2.39188e-05	0.00371805	Cabp1;Slc17a7;Ptgs2;Stac2;Mef2c;Cacnb3;Ryr2;Bsn;Pip5k1c;Stx1a;Kalrn;Cplx3;Dmd;Sorl1;Sept5;Kcnh1;Sorbs2
GO:0098693	regulation of synaptic vesicle cycle	http://amigo.geneontology.org/amigo/term/GO:0098693	2.43252e-05	0.00371805	Slc17a7;Bsn;Pip5k1c;Stx1a;Cplx3;Sept5;Kcnh1
GO:0060078	regulation of postsynaptic membrane potential	http://amigo.geneontology.org/amigo/term/GO:0060078	2.54272e-05	0.0038217	Gria3;Slc17a7;Grin2a;Mef2c;Cacnb3;Stx1a;Cux2
GO:0051592	response to calcium ion	http://amigo.geneontology.org/amigo/term/GO:0051592	2.77547e-05	0.00410314	Neurod2;Mef2c;Ryr2;Homer1;Hcn1;Kcnh1;Kcnma1
GO:0032414	positive regulation of ion transmembrane transporter activity	http://amigo.geneontology.org/amigo/term/GO:0032414	3.13056e-05	0.00451943	Stac2;Cacnb3;Ryr2;Cacna2d1;Dmd;Hcn1
GO:2001257	regulation of cation channel activity	http://amigo.geneontology.org/amigo/term/GO:2001257	3.15729e-05	0.00451943	Stac2;Mef2c;Cacnb3;Cacna2d1;Homer1;Dmd;Hcn1
GO:0045595	regulation of cell differentiation	http://amigo.geneontology.org/amigo/term/GO:0045595	3.47634e-05	0.00489838	Tbr1;Chn1;Neurod2;Ptgs2;Brinp1;Mef2c;Rtn4rl2;Id2;Npnt;Nsmf;Tcf4;Medag;Asap1;Snap25;Lmo4;Rtn4r;Lingo1;Zfp703;Serpini1;Kalrn;Cux2;Dmd;Sorl1;Slitrk1;Enc1
GO:0060079	excitatory postsynaptic potential	http://amigo.geneontology.org/amigo/term/GO:0060079	3.68835e-05	0.00511717	Slc17a7;Grin2a;Mef2c;Cacnb3;Stx1a;Cux2
GO:0031644	regulation of neurological system process	http://amigo.geneontology.org/amigo/term/GO:0031644	3.88919e-05	0.00531405	Nptx1;Grin2a;Cacnb3;Cck;Stx1a;Cux2;Homer1
GO:0032411	positive regulation of transporter activity	http://amigo.geneontology.org/amigo/term/GO:0032411	4.55332e-05	0.00606748	Stac2;Cacnb3;Ryr2;Cacna2d1;Dmd;Hcn1
GO:2000463	positive regulation of excitatory postsynaptic potential	http://amigo.geneontology.org/amigo/term/GO:2000463	4.64245e-05	0.00606748	Grin2a;Cacnb3;Stx1a;Cux2
GO:1901385	regulation of voltage-gated calcium channel activity	http://amigo.geneontology.org/amigo/term/GO:1901385	4.64245e-05	0.00606748	Stac2;Cacnb3;Cacna2d1;Dmd
GO:1901387	positive regulation of voltage-gated calcium channel activity	http://amigo.geneontology.org/amigo/term/GO:1901387	5.47451e-05	0.0069534	Stac2;Cacnb3;Cacna2d1
GO:0099505	regulation of presynaptic membrane potential	http://amigo.geneontology.org/amigo/term/GO:0099505	5.47451e-05	0.0069534	Grin2a;Kcnh1;Kcnma1
GO:0099565	chemical synaptic transmission, postsynaptic	http://amigo.geneontology.org/amigo/term/GO:0099565	5.57371e-05	0.00698108	Slc17a7;Grin2a;Mef2c;Cacnb3;Stx1a;Cux2
GO:0031646	positive regulation of neurological system process	http://amigo.geneontology.org/amigo/term/GO:0031646	5.82387e-05	0.00719447	Grin2a;Cacnb3;Cck;Stx1a;Cux2
GO:0048812	neuron projection morphogenesis	http://amigo.geneontology.org/amigo/term/GO:0048812	6.30563e-05	0.00763186	Nptx1;Tbr1;Chn1;Cck;Pip5k1c;Nsmf;Rtn4r;Ext1;Kalrn;Cux2;Dmd;Slitrk1;Prdm8
GO:0000902	cell morphogenesis	http://amigo.geneontology.org/amigo/term/GO:0000902	6.52141e-05	0.00763186	Nptx1;Tbr1;Chn1;Mef2c;Id2;Cck;Pip5k1c;Nsmf;Fmnl1;Dact2;Rtn4r;Ext1;Kalrn;Cux2;Dmd;Slitrk1;Prdm8
GO:1901021	positive regulation of calcium ion transmembrane transporter activity	http://amigo.geneontology.org/amigo/term/GO:1901021	6.52195e-05	0.00763186	Stac2;Cacnb3;Ryr2;Cacna2d1
GO:0032412	regulation of ion transmembrane transporter activity	http://amigo.geneontology.org/amigo/term/GO:0032412	6.61991e-05	0.00763186	Stac2;Mef2c;Cacnb3;Ryr2;Cacna2d1;Homer1;Dmd;Hcn1
GO:0050769	positive regulation of neurogenesis	http://amigo.geneontology.org/amigo/term/GO:0050769	6.68398e-05	0.00763186	Neurod2;Brinp1;Mef2c;Id2;Nsmf;Tcf4;Serpini1;Kalrn;Cux2;Dmd;Slitrk1;Enc1
GO:0032989	cellular component morphogenesis	http://amigo.geneontology.org/amigo/term/GO:0032989	6.6857e-05	0.00763186	Nptx1;Tbr1;Chn1;Mef2c;Id2;Cck;Pip5k1c;Nsmf;Fmnl1;Dact2;Rtn4r;Ext1;Kalrn;Cux2;Tcap;Dmd;Slitrk1;Prdm8
GO:0120039	plasma membrane bounded cell projection morphogenesis	http://amigo.geneontology.org/amigo/term/GO:0120039	7.92958e-05	0.00893861	Nptx1;Tbr1;Chn1;Cck;Pip5k1c;Nsmf;Rtn4r;Ext1;Kalrn;Cux2;Dmd;Slitrk1;Prdm8
GO:1901019	regulation of calcium ion transmembrane transporter activity	http://amigo.geneontology.org/amigo/term/GO:1901019	8.11304e-05	0.00902417	Stac2;Cacnb3;Ryr2;Cacna2d1;Dmd
GO:0048858	cell projection morphogenesis	http://amigo.geneontology.org/amigo/term/GO:0048858	8.32135e-05	0.00902417	Nptx1;Tbr1;Chn1;Cck;Pip5k1c;Nsmf;Rtn4r;Ext1;Kalrn;Cux2;Dmd;Slitrk1;Prdm8
GO:0061564	axon development	http://amigo.geneontology.org/amigo/term/GO:0061564	8.39099e-05	0.00902417	Nptx1;Tbr1;Chn1;Rtn4rl2;Cck;Pip5k1c;Rtn4r;Ext1;Kalrn;Slitrk1;Prdm8
GO:0022898	regulation of transmembrane transporter activity	http://amigo.geneontology.org/amigo/term/GO:0022898	8.40574e-05	0.00902417	Stac2;Mef2c;Cacnb3;Ryr2;Cacna2d1;Homer1;Dmd;Hcn1
GO:0099003	vesicle-mediated transport in synapse	http://amigo.geneontology.org/amigo/term/GO:0099003	9.43854e-05	0.0100137	Slc17a7;Pip5k1c;Snap25;Stx1a;Cplx3;Sept5;Btbd8;Kcnh1
GO:0071248	cellular response to metal ion	http://amigo.geneontology.org/amigo/term/GO:0071248	9.94618e-05	0.0103773	Nptx1;Neurod2;Ptgs2;Grin2a;Mef2c;Id2;Kcnh1
GO:0010035	response to inorganic substance	http://amigo.geneontology.org/amigo/term/GO:0010035	0.000100114	0.0103773	Nptx1;Neurod2;Ptgs2;Grin2a;Mef2c;Id2;Ryr2;Homer1;Dmd;Hcn1;Kcnh1;Kcnma1
GO:0032409	regulation of transporter activity	http://amigo.geneontology.org/amigo/term/GO:0032409	0.000108754	0.0111448	Stac2;Mef2c;Cacnb3;Ryr2;Cacna2d1;Homer1;Dmd;Hcn1
GO:0032990	cell part morphogenesis	http://amigo.geneontology.org/amigo/term/GO:0032990	0.000128668	0.0129301	Nptx1;Tbr1;Chn1;Cck;Pip5k1c;Nsmf;Rtn4r;Ext1;Kalrn;Cux2;Dmd;Slitrk1;Prdm8
GO:0014706	striated muscle tissue development	http://amigo.geneontology.org/amigo/term/GO:0014706	0.000129043	0.0129301	Fhl2;Mef2c;Id2;Zbtb18;Ryr2;Col19a1;Tcap;Homer1;Dmd;Sorbs2
GO:0001662	behavioral fear response	http://amigo.geneontology.org/amigo/term/GO:0001662	0.000141888	0.0137144	Neurod2;Brinp1;Mef2c;Cck
GO:0002209	behavioral defense response	http://amigo.geneontology.org/amigo/term/GO:0002209	0.000141888	0.0137144	Neurod2;Brinp1;Mef2c;Cck
GO:0051961	negative regulation of nervous system development	http://amigo.geneontology.org/amigo/term/GO:0051961	0.000141897	0.0137144	Neurod2;Brinp1;Rtn4rl2;Id2;Asap1;Rtn4r;Lingo1;Dmd;Sorl1
GO:0050807	regulation of synapse organization	http://amigo.geneontology.org/amigo/term/GO:0050807	0.000142954	0.0137144	Nptx1;Neurod2;Mef2c;Kalrn;Cux2;Homer1;Slitrk1;Sorbs2
GO:0030900	forebrain development	http://amigo.geneontology.org/amigo/term/GO:0030900	0.000167319	0.015883	Tbr1;Rtn4rl2;Id2;Zbtb18;Nrgn;Rtn4r;Ext1;Neurod6;Dmd;Prdm8
GO:0050803	regulation of synapse structure or activity	http://amigo.geneontology.org/amigo/term/GO:0050803	0.000171822	0.0160922	Nptx1;Neurod2;Mef2c;Kalrn;Cux2;Homer1;Slitrk1;Sorbs2
GO:1905114	cell surface receptor signaling pathway involved in cell-cell signaling	http://amigo.geneontology.org/amigo/term/GO:1905114	0.000174913	0.0160922	Nlk;Slc17a7;Grin2a;Mef2c;Cacnb3;Dkk3;Ryr2;Dact2;Zfp703;Stx1a;Cux2
GO:0035994	response to muscle stretch	http://amigo.geneontology.org/amigo/term/GO:0035994	0.000180756	0.0160922	Ryr2;Tcap;Dmd
GO:0022038	corpus callosum development	http://amigo.geneontology.org/amigo/term/GO:0022038	0.000180756	0.0160922	Rtn4rl2;Rtn4r;Prdm8
GO:0003300	cardiac muscle hypertrophy	http://amigo.geneontology.org/amigo/term/GO:0003300	0.000182754	0.0160922	Mlip;Mef2c;Ryr2;Tcap;Sorbs2
GO:0042596	fear response	http://amigo.geneontology.org/amigo/term/GO:0042596	0.000182796	0.0160922	Neurod2;Brinp1;Mef2c;Cck
GO:0007409	axonogenesis	http://amigo.geneontology.org/amigo/term/GO:0007409	0.000184395	0.0160922	Nptx1;Tbr1;Chn1;Cck;Pip5k1c;Rtn4r;Ext1;Kalrn;Slitrk1;Prdm8
GO:0060537	muscle tissue development	http://amigo.geneontology.org/amigo/term/GO:0060537	0.000184395	0.0160922	Fhl2;Mef2c;Id2;Zbtb18;Ryr2;Col19a1;Tcap;Homer1;Dmd;Sorbs2
GO:0006936	muscle contraction	http://amigo.geneontology.org/amigo/term/GO:0006936	0.000185583	0.0160922	Ptgs2;Npnt;Ryr2;Tcap;Cacna2d1;Homer1;Dmd;Kcnma1
GO:0045666	positive regulation of neuron differentiation	http://amigo.geneontology.org/amigo/term/GO:0045666	0.000191625	0.0164579	Neurod2;Brinp1;Mef2c;Tcf4;Serpini1;Kalrn;Cux2;Dmd;Slitrk1;Enc1
GO:0007215	glutamate receptor signaling pathway	http://amigo.geneontology.org/amigo/term/GO:0007215	0.000202851	0.0172576	Gria3;Grin2a;Mef2c;Kalrn;Homer1
GO:0051962	positive regulation of nervous system development	http://amigo.geneontology.org/amigo/term/GO:0051962	0.000211013	0.0177382	Neurod2;Brinp1;Mef2c;Id2;Nsmf;Tcf4;Serpini1;Kalrn;Cux2;Dmd;Slitrk1;Enc1
GO:0014897	striated muscle hypertrophy	http://amigo.geneontology.org/amigo/term/GO:0014897	0.00021351	0.0177382	Mlip;Mef2c;Ryr2;Tcap;Sorbs2
GO:0098815	modulation of excitatory postsynaptic potential	http://amigo.geneontology.org/amigo/term/GO:0098815	0.000214401	0.0177382	Grin2a;Cacnb3;Stx1a;Cux2
GO:0010720	positive regulation of cell development	http://amigo.geneontology.org/amigo/term/GO:0010720	0.000220941	0.0179767	Neurod2;Brinp1;Mef2c;Id2;Nsmf;Tcf4;Serpini1;Kalrn;Cux2;Dmd;Slitrk1;Enc1
GO:0071241	cellular response to inorganic substance	http://amigo.geneontology.org/amigo/term/GO:0071241	0.00022127	0.0179767	Nptx1;Neurod2;Ptgs2;Grin2a;Mef2c;Id2;Kcnh1
GO:0060291	long-term synaptic potentiation	http://amigo.geneontology.org/amigo/term/GO:0060291	0.000236102	0.0188422	Grin2a;Nrgn;Snap25;Slc24a2;Fam107a
GO:0014896	muscle hypertrophy	http://amigo.geneontology.org/amigo/term/GO:0014896	0.000236102	0.0188422	Mlip;Mef2c;Ryr2;Tcap;Sorbs2
GO:0035306	positive regulation of dephosphorylation	http://amigo.geneontology.org/amigo/term/GO:0035306	0.000249762	0.0197575	Mef2c;Npnt;Nsmf;Slc39a10
GO:1904064	positive regulation of cation transmembrane transport	http://amigo.geneontology.org/amigo/term/GO:1904064	0.000264451	0.0207376	Stac2;Cacnb3;Ryr2;Cacna2d1;Dmd;Hcn1
GO:0007528	neuromuscular junction development	http://amigo.geneontology.org/amigo/term/GO:0007528	0.00026893	0.020907	Cacnb3;Kalrn;Pdzrn3;Sorbs2
GO:1903539	protein localization to postsynaptic membrane	http://amigo.geneontology.org/amigo/term/GO:1903539	0.000289133	0.0220999	Nptx1;Grin2a;Snap25;Kalrn
GO:0001505	regulation of neurotransmitter levels	http://amigo.geneontology.org/amigo/term/GO:0001505	0.000289176	0.0220999	Slc17a7;Ptgs2;Grin2a;Mef2c;Snap25;Stx1a;Cplx3;Sept5;Kcnh1
GO:0070838	divalent metal ion transport	http://amigo.geneontology.org/amigo/term/GO:0070838	0.000304125	0.023047	Ptgs2;Stac2;Grin2a;Cacnb3;Ryr2;Slc39a10;Slc24a2;Cacna2d1;Homer1;Dmd
GO:0098900	regulation of action potential	http://amigo.geneontology.org/amigo/term/GO:0098900	0.000310401	0.0233266	Cacnb3;Ryr2;Cacna2d1;Hcn1
GO:0006836	neurotransmitter transport	http://amigo.geneontology.org/amigo/term/GO:0006836	0.000316805	0.0235585	Slc17a7;Mef2c;Sv2b;Snap25;Stx1a;Cplx3;Sept5;Kcnh1
GO:0003299	muscle hypertrophy in response to stress	http://amigo.geneontology.org/amigo/term/GO:0003299	0.00032473	0.0235585	Mlip;Mef2c;Tcap
GO:0014898	cardiac muscle hypertrophy in response to stress	http://amigo.geneontology.org/amigo/term/GO:0014898	0.00032473	0.0235585	Mlip;Mef2c;Tcap
GO:0031629	synaptic vesicle fusion to presynaptic active zone membrane	http://amigo.geneontology.org/amigo/term/GO:0031629	0.00032473	0.0235585	Snap25;Stx1a;Cplx3
GO:0045597	positive regulation of cell differentiation	http://amigo.geneontology.org/amigo/term/GO:0045597	0.000326548	0.0235585	Neurod2;Ptgs2;Brinp1;Mef2c;Id2;Npnt;Nsmf;Tcf4;Medag;Zfp703;Serpini1;Kalrn;Cux2;Dmd;Slitrk1;Enc1
GO:0072511	divalent inorganic cation transport	http://amigo.geneontology.org/amigo/term/GO:0072511	0.000332232	0.0237783	Ptgs2;Stac2;Grin2a;Cacnb3;Ryr2;Slc39a10;Slc24a2;Cacna2d1;Homer1;Dmd
GO:0090257	regulation of muscle system process	http://amigo.geneontology.org/amigo/term/GO:0090257	0.000339085	0.0240191	Ptgs2;Mlip;Mef2c;Npnt;Ryr2;Dmd;Kcnma1
GO:0010694	positive regulation of alkaline phosphatase activity	http://amigo.geneontology.org/amigo/term/GO:0010694	0.000340923	0.0240191	Mef2c;Npnt
GO:0035235	ionotropic glutamate receptor signaling pathway	http://amigo.geneontology.org/amigo/term/GO:0035235	0.00036953	0.0254383	Gria3;Grin2a;Kalrn
GO:0014887	cardiac muscle adaptation	http://amigo.geneontology.org/amigo/term/GO:0014887	0.00036953	0.0254383	Mlip;Mef2c;Tcap
GO:0099500	vesicle fusion to plasma membrane	http://amigo.geneontology.org/amigo/term/GO:0099500	0.00036953	0.0254383	Snap25;Stx1a;Cplx3
GO:0043270	positive regulation of ion transport	http://amigo.geneontology.org/amigo/term/GO:0043270	0.000388752	0.0265588	Stac2;Cacnb3;Cck;Ryr2;Cacna2d1;Homer1;Dmd;Hcn1
GO:0046834	lipid phosphorylation	http://amigo.geneontology.org/amigo/term/GO:0046834	0.000433878	0.0294189	Ttc7b;Pip5k1c;Dgkz;Pip4k2c
GO:0034767	positive regulation of ion transmembrane transport	http://amigo.geneontology.org/amigo/term/GO:0034767	0.000440334	0.0296338	Stac2;Cacnb3;Ryr2;Cacna2d1;Dmd;Hcn1
GO:0050768	negative regulation of neurogenesis	http://amigo.geneontology.org/amigo/term/GO:0050768	0.000453472	0.0301494	Brinp1;Rtn4rl2;Id2;Asap1;Rtn4r;Lingo1;Dmd;Sorl1
GO:0055002	striated muscle cell development	http://amigo.geneontology.org/amigo/term/GO:0055002	0.000454682	0.0301494	Fhl2;Mef2c;Tcap;Hom	2.79136e-06	Tbr1;Neurod2;Slc17a7;Ptgs2;Brinp1;Grin2a;Mef2c;Cck;Nrgn;Snap25;Slc24a2;Kalrn;Cux2;Fam107aGO:0099177	regulation of trans-synaptic signaling	http://amigo.geneontology.org/amigo/term/GO:0099177	3.33272e-09	2.73223e-06	Nptx1;Neurod2;Ptgs2;Grin2a;Mef2c;Cacnb3;Nsmf;Nrgn;Snap25;Slc24a2;Stx1a;Cux2;Cplx3;Fam107a;Homer1;Sept5;Kcnh1GO:0050804	modulation of chemical synaptic transmission	http://amigo.geneontology.org/amigo/term/GO:0050804	3.2307e-09	2.73223e-06	Nptx1;Neurod2;Ptgs2;Grin2a;Mef2c;Cacnb3;Nsmf;Nrgn;Snap25;Slc24a2;Stx1a;Cux2;Cplx3;Fam107a;Homer1;Sept5;Kcnh1GO:0007267	cell-cell signaling	http://amigo.geneontology.org/amigo/term/GO:0007267	8.22941e-10	8.24586e-07	Nptx1;Neurod2;Nlk;Slc17a7;Ptgs2;Grin2a;Mef2c;Dlgap1;Sv2b;Cacnb3;Dkk3;Ryr2;Nsmf;Nrgn;Nell2;Dact2;Snap25;Zfp703;Slc24a2;Stx1a;Kalrn;Cux2;Cplx3;Fam107a;Cacna2d1;Homer1;Sept5;Kcnh1;Kcnma1GO:0022008	neurogenesis	http://amigo.geneontology.org/amigo/term/GO:0022008	7.0428e-10	7.93899e-07	Nptx1;Tbr1;Chn1;Neurod2;Brinp1;Grin2a;Mef2c;Rtn4rl2;Id2;Vxn;Zbtb18;Cck;Pip5k1c;Nsmf;Tcf4;Asap1;Snap25;Lmo4;Rtn4r;Lingo1;Ext1;Serpini1;Kalrn;Cux2;Dmd;Hcn1;Sorl1;Btbd8;Slitrk1;Prdm8;Enc1;Kcnma1GO:0048699	generation of neurons	http://amigo.geneontology.org/amigo/term/GO:0048699	5.78411e-10	7.45158e-07	Nptx1;Tbr1;Chn1;Neurod2;Brinp1;Mef2c;Rtn4rl2;Id2;Vxn;Zbtb18;Cck;Pip5k1c;Nsmf;Tcf4;Asap1;Snap25;Lmo4;Rtn4r;Lingo1;Ext1;Serpini1;Kalrn;Cux2;Dmd;Hcn1;Sorl1;Btbd8;Slitrk1;Prdm8;Enc1;Kcnma1GO:0042391	regulation of membrane potential	http://amigo.geneontology.org/amigo/term/GO:0042391	4.96431e-10	7.45158e-07	Gria3;Slc17a7;Kcnh7;Grin2a;Mef2c;Cacnb3;Cck;Ryr2;Kcnh5;Kcnt2;Stx1a;Cux2;Cacna2d1;Dmd;Hcn1;Kcnh1;Kcnma1GO:0099536	synaptic signaling	http://amigo.geneontology.org/amigo/term/GO:0099536	4.73947e-10	7.45158e-07	Nptx1;Neurod2;Slc17a7;Ptgs2;Grin2a;Mef2c;Dlgap1;Sv2b;Cacnb3;Nsmf;Nrgn;Snap25;Slc24a2;Stx1a;Cux2;Cplx3;Fam107a;Homer1;Sept5;Kcnh1;Kcnma1GO:0099537	trans-synaptic signaling	http://amigo.geneontology.org/amigo/term/GO:0099537	3.82996e-10	7.45158e-07	Nptx1;Neurod2;Slc17a7;Ptgs2;Grin2a;Mef2c;Dlgap1;Sv2b;Cacnb3;Nsmf;Nrgn;Snap25;Slc24a2;Stx1a;Cux2;Cplx3;Fam107a;Homer1;Sept5;Kcnh1;Kcnma1GO:0098916	anterograde trans-synaptic signaling	http://amigo.geneontology.org/amigo/term/GO:0098916
[truncated: 13 more columns]

## Sheet: Upregulated DEGs
GO ID	Description	Link	P-value	FDR	DEGs in Set
GO:0051240	positive regulation of multicellular organismal process	http://amigo.geneontology.org/amigo/term/GO:0051240	6.59472e-12	5.94712e-08	Otp;Tcf7l2;Sparc;Pmch;Avp;Fezf1;Lhx1;Lbp;Slitrk6;Ednrb;Cbln1;Lhx5;Hcrt;Cd74;Prox1;Ret;Scn5a;Oprm1;Lef1;Sema6a;Shox2;Aqp1;Amotl1;Ace;Lbh;Dct;Hap1;Ebf2;Prlr;Casr;Chrnb4;Ucp2;Amigo2;Galr1;Dpysl3;Nkx6-2
GO:0007267	cell-cell signaling	http://amigo.geneontology.org/amigo/term/GO:0007267	8.20348e-11	3.69895e-07	Glra1;Tcf7l2;Pmch;Slc17a6;Lhx1;Grin2d;Ucn3;Cbln1;Folr1;Lhx5;Hcrt;Sytl4;Scn5a;Oprm1;Lef1;Syt9;Slc6a9;Calb2;Nnat;Aqp1;Amotl1;Trh;Hap1;Casr;Chrnb4;Sncg;Ucp2;Galr1;Sfrp5;Otof
GO:0048699	generation of neurons	http://amigo.geneontology.org/amigo/term/GO:0048699	1.26688e-09	3.80824e-06	Otp;Tcf7l2;Uncx;Fezf1;Lhx9;Lhx1;Slitrk6;Ednrb;Cbln1;Folr1;Gbx2;Lhx5;Prox1;Ret;Oprm1;Lef1;Mdga1;Sema6a;Shox2;Ace;Sema6d;Dct;Hap1;Ngb;Ndn;Nr2f2;Zfp521;Dpysl3;Nkx6-2;Col3a1
GO:0022008	neurogenesis	http://amigo.geneontology.org/amigo/term/GO:0022008	6.28086e-09	1.21148e-05	Otp;Tcf7l2;Uncx;Fezf1;Lhx9;Lhx1;Slitrk6;Ednrb;Cbln1;Folr1;Gbx2;Lhx5;Prox1;Ret;Oprm1;Lef1;Mdga1;Sema6a;Shox2;Ace;Sema6d;Dct;Hap1;Ngb;Ndn;Nr2f2;Zfp521;Dpysl3;Nkx6-2;Col3a1
GO:0051960	regulation of nervous system development	http://amigo.geneontology.org/amigo/term/GO:0051960	6.71701e-09	1.21148e-05	Otp;Tcf7l2;Fezf1;Lhx1;Slitrk6;Ednrb;Cbln1;Lhx5;Prox1;Ret;Oprm1;Mdga1;Sema6a;Shox2;Ace;Sema6d;Dct;Hap1;Amigo2;Sfrp5;Dpysl3;Nkx6-2;Col3a1
GO:0030900	forebrain development	http://amigo.geneontology.org/amigo/term/GO:0030900	1.4141e-08	2.12539e-05	Otp;Tcf7l2;Uncx;Fezf1;Lhx1;Gbx2;Lhx5;Prox1;Lef1;Mdga1;Aqp1;Dct;Hap1;Nr2f2;Col3a1
GO:0007420	brain development	http://amigo.geneontology.org/amigo/term/GO:0007420	1.91221e-08	2.46348e-05	Otp;Tcf7l2;Uncx;Fezf1;Lhx1;Slc6a11;Cbln1;Gbx2;Lhx5;Prox1;Lef1;Mdga1;Nnat;Aqp1;Sema6d;Dct;Hap1;Nr2f2;Col3a1
GO:0007417	central nervous system development	http://amigo.geneontology.org/amigo/term/GO:0007417	4.9118e-08	5.09129e-05	Otp;Tcf7l2;Uncx;Fezf1;Lhx1;Slc6a11;Cbln1;Gbx2;Lhx5;Prox1;Lef1;Mdga1;Nnat;Aqp1;Sema6d;Dct;Hap1;Ndn;Nr2f2;Nkx6-2;Col3a1
GO:0051962	positive regulation of nervous system development	http://amigo.geneontology.org/amigo/term/GO:0051962	5.09476e-08	5.09129e-05	Otp;Fezf1;Lhx1;Slitrk6;Cbln1;Lhx5;Prox1;Ret;Oprm1;Sema6a;Shox2;Ace;Dct;Hap1;Amigo2;Dpysl3;Nkx6-2
GO:0060322	head development	http://amigo.geneontology.org/amigo/term/GO:0060322	5.64569e-08	5.09129e-05	Otp;Tcf7l2;Uncx;Fezf1;Lhx1;Slc6a11;Cbln1;Gbx2;Lhx5;Prox1;Lef1;Mdga1;Nnat;Aqp1;Sema6d;Dct;Hap1;Nr2f2;Col3a1
GO:0035239	tube morphogenesis	http://amigo.geneontology.org/amigo/term/GO:0035239	6.29723e-08	5.16258e-05	Tcf7l2;Sparc;Lhx1;Kif26b;Folr1;Gbx2;Prox1;Ret;Arhgap24;Lef1;Sema6a;Shox2;Aqp1;Ace;Casr;Nr2f2;Col8a2;Irx1;Sfrp5;Col3a1
GO:0006928	movement of cell or subcellular component	http://amigo.geneontology.org/amigo/term/GO:0006928	8.60636e-08	6.46768e-05	Sparc;Fezf1;Lhx9;Lhx1;Lbp;Ednrb;Kif26b;Folr1;Gbx2;Cd74;Prox1;Ret;Arhgap24;Scn5a;Lef1;Mdga1;Sema6a;Aqp1;Amotl1;Ace;Sema6d;Hap1;Ndn;Nr2f2;Dsp;Pltp;Onecut1;Dpysl3;Col3a1;Dnah7b
GO:0044057	regulation of system process	http://amigo.geneontology.org/amigo/term/GO:0044057	1.13768e-07	7.60269e-05	Glra1;Pmch;Avp;Grin2d;Ednrb;Cbln1;Hcrt;Scn5a;Oprm1;Aqp1;Ace;Casr;Chrnb4;Dsp;Galr1;Gaa
GO:0035295	tube development	http://amigo.geneontology.org/amigo/term/GO:0035295	1.18028e-07	7.60269e-05	Sim1;Tcf7l2;Sparc;Lhx1;Ednrb;Kif26b;Folr1;Gbx2;Prox1;Ret;Arhgap24;Lef1;Sema6a;Shox2;Aqp1;Ace;Casr;Nr2f2;Col8a2;Irx1;Sfrp5;Col3a1
GO:0023061	signal release	http://amigo.geneontology.org/amigo/term/GO:0023061	1.40299e-07	8.43478e-05	Tcf7l2;Ucn3;Hcrt;Sytl4;Oprm1;Syt9;Slc6a9;Nnat;Aqp1;Trh;Casr;Sncg;Ucp2;Galr1;Otof
GO:0021872	forebrain generation of neurons	http://amigo.geneontology.org/amigo/term/GO:0021872	2.01875e-07	0.000113782	Otp;Uncx;Gbx2;Lhx5;Prox1;Lef1;Dct
GO:0046903	secretion	http://amigo.geneontology.org/amigo/term/GO:0046903	4.59337e-07	0.000243665	Tcf7l2;Avp;Ucn3;Ednrb;Cbln1;Hcrt;Cd74;Sytl4;Oprm1;Syt9;Slc6a9;Nnat;Aqp1;Ace;Trh;Hap1;Prlr;Casr;Sncg;Ucp2;Galr1;Otof
GO:0070848	response to growth factor	http://amigo.geneontology.org/amigo/term/GO:0070848	7.64509e-07	0.000378007	Tcf7l2;Sparc;Lhx1;Folr1;Zfp423;Oprm1;Lef1;Sema6a;Col1a2;Hap1;Ndn;Casr;Zcchc12;Onecut1;Sfrp5;Col3a1
GO:0042127	regulation of cell proliferation	http://amigo.geneontology.org/amigo/term/GO:0042127	7.96422e-07	0.000378007	Otp;Tcf7l2;Sparc;Avp;Fezf1;Lhx1;Ednrb;Lhx5;Cd74;Prox1;Ifit3;Scn5a;Lef1;Marcksl1;Shox2;Aqp1;Ace;Lbh;Npr1;Dct;Ndn;Casr;Nr2f2;Sfrp5;Wdr6;Igfbp2
GO:0008283	cell proliferation	http://amigo.geneontology.org/amigo/term/GO:0008283	8.4281e-07	0.000380023	Otp;Tcf7l2;Sparc;Avp;Uncx;Fezf1;Lhx9;Ednrb;Gbx2;Lhx5;Cd74;Prox1;Ifit3;Scn5a;Lef1;Marcksl1;Shox2;Aqp1;Ace;Lbh;Npr1;Dct;Ndn;Casr;Nr2f2;Col8a2;Sfrp5;Wdr6;Igfbp2
GO:0001755	neural crest cell migration	http://amigo.geneontology.org/amigo/term/GO:0001755	9.89798e-07	0.000415369	Ednrb;Folr1;Gbx2;Ret;Sema6a;Sema6d
GO:0009719	response to endogenous stimulus	http://amigo.geneontology.org/amigo/term/GO:0009719	1.01332e-06	0.000415369	Glra1;Tcf7l2;Sparc;Avp;Lhx1;Ucn3;Ednrb;Folr1;Zfp423;Oprm1;Lef1;Timp3;Aqp1;Col1a2;Lbh;Trh;Prlr;Casr;Nr2f2;Zcchc12;Ucp2;Onecut1;Sfrp5;Igfbp2;Col3a1
GO:0009888	tissue development	http://amigo.geneontology.org/amigo/term/GO:0009888	1.19218e-06	0.000467438	Sim1;Tcf7l2;Uncx;Lhx1;Slitrk6;Ednrb;Kif26b;Folr1;Gbx2;Prox1;Ret;Arhgap24;Lef1;Sema6a;Shox2;Aqp1;Lbh;Sema6d;Ebf2;Prlr;Casr;Nr2f2;Dsp;Irx1;Onecut1;Sfrp5;Gaa;Col3a1
GO:0051046	regulation of secretion	http://amigo.geneontology.org/amigo/term/GO:0051046	1.36676e-06	0.000513559	Tcf7l2;Avp;Ucn3;Ednrb;Hcrt;Cd74;Sytl4;Oprm1;Syt9;Nnat;Aqp1;Ace;Trh;Hap1;Casr;Sncg;Ucp2;Galr1
GO:0016477	cell migration	http://amigo.geneontology.org/amigo/term/GO:0016477	1.62438e-06	0.000585948	Sparc;Fezf1;Lhx1;Lbp;Ednrb;Folr1;Gbx2;Cd74;Prox1;Ret;Arhgap24;Lef1;Mdga1;Sema6a;Aqp1;Amotl1;Ace;Sema6d;Ndn;Nr2f2;Onecut1;Dpysl3;Col3a1
GO:0040011	locomotion	http://amigo.geneontology.org/amigo/term/GO:0040011	1.89651e-06	0.000657796	Sparc;Fezf1;Lhx9;Lhx1;Lbp;Ednrb;Folr1;Gbx2;Cd74;Prox1;Ret;Arhgap24;Lef1;Mdga1;Sema6a;Aqp1;Amotl1;Ace;Sema6d;Ndn;Casr;Nr2f2;Pltp;Onecut1;Dpysl3;Col3a1
GO:0071363	cellular response to growth factor stimulus	http://amigo.geneontology.org/amigo/term/GO:0071363	2.423e-06	0.000801562	Tcf7l2;Sparc;Lhx1;Folr1;Zfp423;Lef1;Sema6a;Col1a2;Hap1;Ndn;Casr;Zcchc12;Onecut1;Sfrp5;Col3a1
GO:0048870	cell motility	http://amigo.geneontology.org/amigo/term/GO:0048870	2.57765e-06	0.000801562	Sparc;Fezf1;Lhx1;Lbp;Ednrb;Folr1;Gbx2;Cd74;Prox1;Ret;Arhgap24;Lef1;Mdga1;Sema6a;Aqp1;Amotl1;Ace;Sema6d;Ndn;Nr2f2;Pltp;Onecut1;Dpysl3;Col3a1
GO:0051674	localization of cell	http://amigo.geneontology.org/amigo/term/GO:0051674	2.57765e-06	0.000801562	Sparc;Fezf1;Lhx1;Lbp;Ednrb;Folr1;Gbx2;Cd74;Prox1;Ret;Arhgap24;Lef1;Mdga1;Sema6a;Aqp1;Amotl1;Ace;Sema6d;Ndn;Nr2f2;Pltp;Onecut1;Dpysl3;Col3a1
GO:0072210	metanephric nephron development	http://amigo.geneontology.org/amigo/term/GO:0072210	3.18832e-06	0.00095042	Lhx1;Kif26b;Ret;Aqp1;Irx1
GO:0031644	regulation of neurological system process	http://amigo.geneontology.org/amigo/term/GO:0031644	3.26713e-06	0.00095042	Glra1;Avp;Grin2d;Ednrb;Cbln1;Hcrt;Oprm1;Chrnb4
GO:0051970	negative regulation of transmission of nerve impulse	http://amigo.geneontology.org/amigo/term/GO:0051970	3.63551e-06	0.00101183	Glra1;Avp;Hcrt
GO:0009887	animal organ morphogenesis	http://amigo.geneontology.org/amigo/term/GO:0009887	3.70262e-06	0.00101183	Tcf7l2;Uncx;Lhx9;Lhx1;Slitrk6;Kif26b;Folr1;Gbx2;Prox1;Lef1;Shox2;Aqp1;Col1a2;Col8a2;Dsp;Irx1;Sfrp5;Gaa;Col3a1
GO:0051969	regulation of transmission of nerve impulse	http://amigo.geneontology.org/amigo/term/GO:0051969	4.6393e-06	0.0012305	Glra1;Avp;Hcrt;Chrnb4
GO:0071495	cellular response to endogenous stimulus	http://amigo.geneontology.org/amigo/term/GO:0071495	4.8901e-06	0.00125997	Glra1;Tcf7l2;Lhx1;Ucn3;Folr1;Zfp423;Oprm1;Lef1;Aqp1;Col1a2;Lbh;Trh;Prlr;Casr;Nr2f2;Zcchc12;Ucp2;Onecut1;Sfrp5;Igfbp2;Col3a1
GO:0060429	epithelium development	http://amigo.geneontology.org/amigo/term/GO:0060429	5.12954e-06	0.00128495	Sim1;Tcf7l2;Lhx1;Slitrk6;Kif26b;Folr1;Gbx2;Prox1;Ret;Arhgap24;Lef1;Aqp1;Lbh;Prlr;Casr;Nr2f2;Dsp;Irx1;Onecut1;Sfrp5
GO:0009914	hormone transport	http://amigo.geneontology.org/amigo/term/GO:0009914	5.62262e-06	0.0013704	Tcf7l2;Ttr;Ucn3;Sytl4;Syt9;Nnat;Aqp1;Trh;Casr;Ucp2;Galr1
GO:0050796	regulation of insulin secretion	http://amigo.geneontology.org/amigo/term/GO:0050796	6.44737e-06	0.00151206	Tcf7l2;Ucn3;Sytl4;Syt9;Nnat;Trh;Casr;Ucp2
GO:0006811	ion transport	http://amigo.geneontology.org/amigo/term/GO:0006811	6.5392e-06	0.00151206	Glra1;Avp;Slc17a6;Grin2d;Slc6a11;Folr1;Hcrt;Scn5a;Oprm1;Syt9;Slc6a9;Aqp1;Ace;Kcnj13;Slc2a12;Clcn5;Trh;Hap1;Casr;Chrnb4;Sncg;Pltp;Ucp2;Cachd1
GO:0051270	regulation of cellular component movement	http://amigo.geneontology.org/amigo/term/GO:0051270	8.51458e-06	0.00187441	Sparc;Lbp;Cd74;Prox1;Ret;Scn5a;Lef1;Sema6a;Aqp1;Amotl1;Ace;Sema6d;Hap1;Nr2f2;Dsp;Onecut1;Dpysl3;Col3a1
GO:0007626	locomotory behavior	http://amigo.geneontology.org/amigo/term/GO:0007626	8.52195e-06	0.00187441	Glra1;Avp;Grin2d;Slitrk6;Oprm1;Trh;Chrnb4;Sncg;Gaa
GO:0014032	neural crest cell development	http://amigo.geneontology.org/amigo/term/GO:0014032	8.80921e-06	0.00189146	Ednrb;Folr1;Gbx2;Ret;Sema6a;Sema6d
GO:0030182	neuron differentiation	http://amigo.geneontology.org/amigo/term/GO:0030182	9.16411e-06	0.0019219	Otp;Uncx;Fezf1;Lhx9;Lhx1;Slitrk6;Ednrb;Cbln1;Folr1;Gbx2;Lhx5;Prox1;Ret;Sema6a;Shox2;Sema6d;Hap1;Ngb;Ndn;Zfp521;Dpysl3;Nkx6-2
GO:0010817	regulation of hormone levels	http://amigo.geneontology.org/amigo/term/GO:0010817	1.07162e-05	0.00219633	Tcf7l2;Ttr;Ucn3;Sytl4;Syt9;Nnat;Aqp1;Ace;Trh;Casr;Ucp2;Galr1;Rdh5
GO:0032940	secretion by cell	http://amigo.geneontology.org/amigo/term/GO:0032940	1.12697e-05	0.00225845	Tcf7l2;Avp;Ucn3;Cbln1;Hcrt;Sytl4;Oprm1;Syt9;Slc6a9;Nnat;Aqp1;Trh;Hap1;Casr;Sncg;Ucp2;Galr1;Otof
GO:0014031	mesenchymal cell development	http://amigo.geneontology.org/amigo/term/GO:0014031	1.15286e-05	0.00226011	Ednrb;Folr1;Gbx2;Ret;Sema6a;Sema6d
GO:0008015	blood circulation	http://amigo.geneontology.org/amigo/term/GO:0008015	1.21589e-05	0.00233296	Pmch;Avp;Ednrb;F5;Scn5a;Ace;Col1a2;Npr1;Casr;Nr2f2;Dsp;Gaa
GO:0048864	stem cell development	http://amigo.geneontology.org/amigo/term/GO:0048864	1.31226e-05	0.00246542	Ednrb;Folr1;Gbx2;Ret;Sema6a;Sema6d
GO:0021533	cell differentiation in hindbrain	http://amigo.geneontology.org/amigo/term/GO:0021533	1.39403e-05	0.00248832	Lhx1;Cbln1;Lhx5;Prox1
GO:0031645	negative regulation of neurological system process	http://amigo.geneontology.org/amigo/term/GO:0031645	1.39403e-05	0.00248832	Glra1;Avp;Cbln1;Hcrt
GO:0001667	ameboidal-type cell migration	http://amigo.geneontology.org/amigo/term/GO:0001667	1.40723e-05	0.00248832	Sparc;Ednrb;Folr1;Gbx2;Prox1;Ret;Sema6a;Aqp1;Amotl1;Sema6d;Nr2f2
GO:0003013	circulatory system process	http://amigo.geneontology.org/amigo/term/GO:0003013	1.44573e-05	0.00250722	Pmch;Avp;Ednrb;F5;Scn5a;Ace;Col1a2;Npr1;Casr;Nr2f2;Dsp;Gaa
GO:0014033	neural crest cell differentiation	http://amigo.geneontology.org/amigo/term/GO:0014033	1.48903e-05	0.00252033	Ednrb;Folr1;Gbx2;Ret;Sema6a;Sema6d
GO:0051241	negative regulation of multicellular organismal process	http://amigo.geneontology.org/amigo/term/GO:0051241	1.50918e-05	0.00252033	Glra1;Tcf7l2;Sparc;Avp;Lbp;Ednrb;Cbln1;Hcrt;Cd74;Zfp423;Lef1;Mdga1;Sema6a;Ace;Sema6d;Nr2f2;Sfrp5;Dpysl3;Nkx6-2;Col3a1
GO:0021697	cerebellar cortex formation	http://amigo.geneontology.org/amigo/term/GO:0021697	1.62926e-05	0.00267139	Lhx1;Cbln1;Lhx5;Prox1
GO:0048729	tissue morphogenesis	http://amigo.geneontology.org/amigo/term/GO:0048729	1.68636e-05	0.00271564	Lhx1;Kif26b;Folr1;Gbx2;Prox1;Ret;Arhgap24;Lef1;Shox2;Casr;Dsp;Irx1;Sfrp5;Col3a1
GO:0021953	central nervous system neuron differentiation	http://amigo.geneontology.org/amigo/term/GO:0021953	1.74366e-05	0.00275865	Otp;Uncx;Lhx1;Cbln1;Gbx2;Lhx5;Prox1;Nkx6-2
GO:0030072	peptide hormone secretion	http://amigo.geneontology.org/amigo/term/GO:0030072	1.79538e-05	0.0027915	Tcf7l2;Ucn3;Sytl4;Syt9;Nnat;Aqp1;Trh;Casr;Ucp2
GO:0051094	positive regulation of developmental process	http://amigo.geneontology.org/amigo/term/GO:0051094	1.87002e-05	0.00285827	Otp;Tcf7l2;Fezf1;Lhx1;Slitrk6;Cbln1;Lhx5;Cd74;Prox1;Ret;Oprm1;Lef1;Sema6a;Shox2;Aqp1;Ace;Lbh;Dct;Hap1;Amigo2;Dpysl3;Nkx6-2
GO:0007167	enzyme linked receptor protein signaling pathway	http://amigo.geneontology.org/amigo/term/GO:0007167	1.95249e-05	0.00293459	Tcf7l2;Folr1;Ret;Zfp423;Lef1;Sema6a;Col1a2;Npr1;Hap1;Prlr;Ndn;Zcchc12;Onecut1;Sfrp5;Igfbp2;Col3a1
GO:0030073	insulin secretion	http://amigo.geneontology.org/amigo/term/GO:0030073	2.49411e-05	0.0036831	Tcf7l2;Ucn3;Sytl4;Syt9;Nnat;Trh;Casr;Ucp2
GO:0007218	neuropeptide signaling pathway	http://amigo.geneontology.org/amigo/term/GO:0007218	2.53824e-05	0.0036831	Glra1;Pmch;Ucn3;Hcrt;Oprm1;Galr1
GO:0046879	hormone secretion	http://amigo.geneontology.org/amigo/term/GO:0046879	2.57303e-05	0.0036831	Tcf7l2;Ucn3;Sytl4;Syt9;Nnat;Aqp1;Trh;Casr;Ucp2;Galr1
GO:0021879	forebrain neuron differentiation	http://amigo.geneontology.org/amigo/term/GO:0021879	2.61949e-05	0.00369102	Otp;Uncx;Gbx2;Lhx5;Prox1
GO:0048863	stem cell differentiation	http://amigo.geneontology.org/amigo/term/GO:0048863	2.76605e-05	0.00383758	A2m;Ednrb;Folr1;Gbx2;Ret;Sema6a;Lbh;Sema6d
GO:0007268	chemical synaptic transmission	http://amigo.geneontology.org/amigo/term/GO:0007268	2.89659e-05	0.00389873	Glra1;Pmch;Slc17a6;Grin2d;Cbln1;Hcrt;Oprm1;Syt9;Slc6a9;Calb2;Hap1;Chrnb4;Sncg;Otof
GO:0098916	anterograde trans-synaptic signaling	http://amigo.geneontology.org/amigo/term/GO:0098916	2.89659e-05	0.00389873	Glra1;Pmch;Slc17a6;Grin2d;Cbln1;Hcrt;Oprm1;Syt9;Slc6a9;Calb2;Hap1;Chrnb4;Sncg;Otof
GO:0002790	peptide secretion	http://amigo.geneontology.org/amigo/term/GO:0002790	3.02619e-05	0.00396659	Tcf7l2;Ucn3;Cbln1;Cd74;Sytl4;Oprm1;Syt9;Nnat;Aqp1;Trh;Casr;Sncg;Ucp2
GO:0021537	telencephalon development	http://amigo.geneontology.org/amigo/term/GO:0021537	3.05278e-05	0.00396659	Uncx;Fezf1;Lhx1;Lhx5;Prox1;Lef1;Mdga1;Aqp1;Col3a1
GO:0001568	blood vessel development	http://amigo.geneontology.org/amigo/term/GO:0001568	3.1425e-05	0.00396659	Tcf7l2;Sparc;Folr1;Gbx2;Prox1;Arhgap24;Lef1;Sema6a;Aqp1;Ace;Col1a2;Nr2f2;Col8a2;Col3a1
GO:0060079	excitatory postsynaptic potential	http://amigo.geneontology.org/amigo/term/GO:0060079	3.16398e-05	0.00396659	Glra1;Grin2d;Cbln1;Hcrt;Oprm1;Chrnb4
GO:0090276	regulation of peptide hormone secretion	http://amigo.geneontology.org/amigo/term/GO:0090276	3.16694e-05	0.00396659	Tcf7l2;Ucn3;Sytl4;Syt9;Nnat;Trh;Casr;Ucp2
GO:0099537	trans-synaptic signaling	http://amigo.geneontology.org/amigo/term/GO:0099537	3.24589e-05	0.00400979	Glra1;Pmch;Slc17a6;Grin2d;Cbln1;Hcrt;Oprm1;Syt9;Slc6a9;Calb2;Hap1;Chrnb4;Sncg;Otof
GO:2000179	positive regulation of neural precursor cell proliferation	http://amigo.geneontology.org/amigo/term/GO:2000179	3.31163e-05	0.00403571	Otp;Lhx1;Lhx5;Prox1;Dct
GO:0008284	positive regulation of cell proliferation	http://amigo.geneontology.org/amigo/term/GO:0008284	3.3679e-05	0.00404956	Otp;Tcf7l2;Avp;Lhx1;Ednrb;Lhx5;Cd74;Prox1;Scn5a;Lef1;Marcksl1;Shox2;Aqp1;Lbh;Dct;Casr;Igfbp2
GO:0072359	circulatory system development	http://amigo.geneontology.org/amigo/term/GO:0072359	3.58932e-05	0.00425901	Tcf7l2;Sparc;Folr1;Gbx2;Prox1;Arhgap24;Scn5a;Lef1;Sema6a;Shox2;Aqp1;Ace;Col1a2;Nr2f2;Col8a2;Dsp;Gaa;Col3a1
GO:0099536	synaptic signaling	http://amigo.geneontology.org/amigo/term/GO:0099536	3.69003e-05	0.00429005	Glra1;Pmch;Slc17a6;Grin2d;Cbln1;Hcrt;Oprm1;Syt9;Slc6a9;Calb2;Hap1;Chrnb4;Sncg;Otof
GO:0050767	regulation of neurogenesis	http://amigo.geneontology.org/amigo/term/GO:0050767	3.71062e-05	0.00429005	Otp;Tcf7l2;Fezf1;Ednrb;Prox1;Ret;Oprm1;Sema6a;Shox2;Ace;Sema6d;Dct;Hap1;Dpysl3;Nkx6-2;Col3a1
GO:0046883	regulation of hormone secretion	http://amigo.geneontology.org/amigo/term/GO:0046883	3.81522e-05	0.00435515	Tcf7l2;Ucn3;Sytl4;Syt9;Nnat;Trh;Casr;Ucp2;Galr1
GO:0001655	urogenital system development	http://amigo.geneontology.org/amigo/term/GO:0001655	3.89604e-05	0.00439181	Sim1;Lhx1;Kif26b;Prox1;Ret;Aqp1;Ace;Prlr;Irx1;Plce1
GO:0006836	neurotransmitter transport	http://amigo.geneontology.org/amigo/term/GO:0006836	4.36922e-05	0.0048244	Slc17a6;Slc6a11;Hcrt;Syt9;Slc6a9;Aqp1;Trh;Sncg;Otof
GO:0015893	drug transport	http://amigo.geneontology.org/amigo/term/GO:0015893	4.38679e-05	0.0048244	Slc17a6;Folr1;Syt9;Slc6a9;Aqp1;Ngb;Sncg;Galr1
GO:0099565	chemical synaptic transmission, postsynaptic	http://amigo.geneontology.org/amigo/term/GO:0099565	4.78641e-05	0.00520047	Glra1;Grin2d;Cbln1;Hcrt;Oprm1;Chrnb4
GO:0001944	vasculature development	http://amigo.geneontology.org/amigo/term/GO:0001944	4.96519e-05	0.00528705	Tcf7l2;Sparc;Folr1;Gbx2;Prox1;Arhgap24;Lef1;Sema6a;Aqp1;Ace;Col1a2;Nr2f2;Col8a2;Col3a1
GO:0001822	kidney development	http://amigo.geneontology.org/amigo/term/GO:0001822	4.98981e-05	0.00528705	Sim1;Lhx1;Kif26b;Prox1;Ret;Aqp1;Ace;Irx1;Plce1
GO:0030534	adult behavior	http://amigo.geneontology.org/amigo/term/GO:0030534	5.04199e-05	0.00528705	Glra1;Grin2d;Slitrk6;Oprm1;Trh;Chrnb4;Sncg
GO:0050769	positive regulation of neurogenesis	http://amigo.geneontology.org/amigo/term/GO:0050769	5.11268e-05	0.00529956	Otp;Fezf1;Prox1;Ret;Oprm1;Sema6a;Shox2;Ace;Dct;Hap1;Dpysl3;Nkx6-2
GO:0021549	cerebellum development	http://amigo.geneontology.org/amigo/term/GO:0021549	5.28126e-05	0.0054121	Lhx1;Cbln1;Gbx2;Lhx5;Prox1;Hap1
GO:0001764	neuron migration	http://amigo.geneontology.org/amigo/term/GO:0001764	5.64431e-05	0.00571915	Fezf1;Lhx1;Mdga1;Sema6a;Ndn;Nr2f2;Col3a1
GO:0021696	cerebellar cortex morphogenesis	http://amigo.geneontology.org/amigo/term/GO:0021696	5.86634e-05	0.00587808	Lhx1;Cbln1;Lhx5;Prox1
GO:0072358	cardiovascular system development	http://amigo.geneontology.org/amigo/term/GO:0072358	6.04651e-05	0.00599202	Tcf7l2;Sparc;Folr1;Gbx2;Prox1;Arhgap24;Lef1;Sema6a;Aqp1;Ace;Col1a2;Nr2f2;Col8a2;Col3a1
GO:0051480	regulation of cytosolic calcium ion concentration	http://amigo.geneontology.org/amigo/term/GO:0051480	6.29881e-05	0.00611317	Pmch;Avp;Grin2d;Ednrb;Hcrt;Oprm1;Marcksl1;Calb2;Hap1;Galr1
GO:0030902	hindbrain development	http://amigo.geneontology.org/amigo/term/GO:0030902	6.30434e-05	0.00611317	Lhx1;Cbln1;Gbx2;Lhx5;Prox1;Lef1;Hap1
GO:0033993	response to lipid	http://amigo.geneontology.org/amigo/term/GO:0033993	6.41165e-05	0.00615109	Sparc;Avp;Lbp;Ucn3;Ednrb;Ret;Oprm1;Lef1;Aqp1;Ace;Lbh;Trh;Casr;Nr2f2;Ucp2;Igfbp2
GO:0061564	axon development	http://amigo.geneontology.org/amigo/term/GO:0061564	6.54489e-05	0.00621282	Fezf1;Lhx9;Lhx1;Slitrk6;Folr1;Gbx2;Ret;Sema6a;Shox2;Sema6d;Ndn
GO:0030334	regulation of cell migration	http://amigo.geneontology.org/amigo/term/GO:0030334	7.77468e-05	0.00723777	Sparc;Lbp;Cd74;Prox1;Ret;Lef1;Sema6a;Aqp1;Amotl1;Ace;Sema6d;Nr2f2;Onecut1;Dpysl3;Col3a1
GO:0006874	cellular calcium ion homeostasis	http://amigo.geneontology.org/amigo/term/GO:0006874	7.78514e-05	0.00723777	Pmch;Avp;Grin2d;Ednrb;Hcrt;Oprm1;Marcksl1;Calb2;Hap1;Casr;Galr1
GO:0072001	renal system development	http://amigo.geneontology.org/amigo/term/GO:0072001	7.87756e-05	0.00724896	Sim1;Lhx1;Kif26b;Prox1;Ret;Aqp1;Ace;Irx1;Plce1
GO:0022037	metencephalon development	http://amigo.geneontology.org/amigo/term/GO:0022037	8.0393e-05	0.00729513	Lhx1;Cbln1;Gbx2;Lhx5;Prox1;Hap1
GO:0040017	positive regulation of locomotion	http://amigo.geneontology.org/amigo/term/GO:0040017	8.08952e-05	0.00729513	Sparc;Lbp;Cd74;Prox1;Ret;Lef1;Sema6a;Aqp1;Amotl1;Sema6d;Casr;Onecut1
GO:0007178	transmembrane receptor protein serine/threonine kinase signaling pathway	http://amigo.geneontology.org/amigo/term/GO:0007178	8.89282e-05	0.00794014	Tcf7l2;Folr1;Zfp423;Lef1;Col1a2;Zcchc12;Onecut1;Sfrp5;Col3a1
GO:0072224	metanephric glomerulus development	http://amigo.geneontology.org/amigo/term/GO:0072224	9.76181e-05	0.00863059	Lhx1;Ret;Aqp1
GO:0055074	calcium ion homeostasis	http://amigo.geneontology.org/amigo/term/GO:0055074	0.000103009	0.00896109	Pmch;Avp;Grin2d;Ednrb;Hcrt;Oprm1;Marcksl1;Calb2;Hap1;Casr;Galr1
GO:0040012	regulation of locomotion	http://amigo.geneontology.org/amigo/term/GO:0040012	0.000103344	0.00896109	Sparc;Lbp;Cd74;Prox1;Ret;Lef1;Sema6a;Aqp1;Amotl1;Ace;Sema6d;Casr;Nr2f2;Onecut1;Dpysl3;Col3a1
GO:0042493	response to drug	http://amigo.geneontology.org/amigo/term/GO:0042493	0.000105248	0.00903929	Glra1;Sparc;Avp;Slc17a6;Slc6a11;Folr1;Ret;Oprm1;Syt9;Slc6a9;Aqp1;Trh;Ngb;Chrnb4;Sncg;Galr1;Igfbp2
GO:0032024	positive regulation of insulin secretion	http://amigo.geneontology.org/amigo/term/GO:0032024	0.000109195	0.00928984	Tcf7l2;Ucn3;Nnat;Trh;Casr
GO:0019226	transmission of nerve impulse	http://amigo.geneontology.org/amigo/term/GO:0019226	0.000115668	0.00974856	Glra1;Avp;Hcrt;Scn5a;Chrnb4
GO:0060850	regulation of transcription involved in cell fate commitment	http://amigo.geneontology.org/amigo/term/GO:0060850	0.000118041	0.00976118	Prox1;Nr2f2;Nkx6-2
GO:1903530	regulation of secretion by cell	http://amigo.geneontology.org/amigo/term/GO:1903530	0.000118661	0.00976118	Tcf7l2;Avp;Ucn3;Hcrt;Sytl4;Oprm1;Syt9;Nnat;Trh;Hap1;Casr;Sncg;Ucp2;Galr1
GO:0051047	positive regulation of secretion	http://amigo.geneontology.org/amigo/term/GO:0051047	0.000119065	0.00976118	Tcf7l2;Avp;Ucn3;Ednrb;Sytl4;Syt9;Nnat;Aqp1;Trh;Casr;Galr1
GO:0072503	cellular divalent inorganic cation homeostasis	http://amigo.geneontology.org/amigo/term/GO:0072503	0.000121215	0.00981558	Pmch;Avp;Grin2d;Ednrb;Hcrt;Oprm1;Marcksl1;Calb2;Hap1;Casr;Galr1
GO:0031328	positive regulation of cellular biosynthetic process	http://amigo.geneontology.org/amigo/term/GO:0031328	0.000121906	0.00981558	Tcf7l2;Avp;Fezf1;Lhx1;Lbp;Gbx2;Lhx5;Cd74;Prox1;Ret;Zfp423;Oprm1;Lef1;Ebf3;Nhlh2;Lbh;Six6;Ebf2;Ndn;Nr2f2;Zcchc12;Onecut1;Galr1;Samd4
GO:0035637	multicellular organismal signaling	http://amigo.geneontology.org/amigo/term/GO:0035637	0.000123381	0.00984646	Glra1;Avp;Hcrt;Scn5a;Chrnb4;Dsp
GO:0008217	regulation of blood pressure	http://amigo.geneontology.org/amigo/term/GO:0008217	0.000125062	0.00989306	Pmch;Avp;Ednrb;Ace;Col1a2;Npr1;Nr2f2
GO:0048514	blood vessel morphogenesis	http://amigo.geneontology.org/amigo/term/GO:0048514	0.000130736	0.010252	Sparc;Folr1;Gbx2;Prox1;Arhgap24;Lef1;Sema6a;Aqp1;Ace;Nr2f2;Col8a2;Col3a1
GO:0007610	behavior	http://amigo.geneontology.org/amigo/term/GO:0007610	0.000137133	0.0105759	Glra1;Pmch;Avp;Grin2d;Slitrk6;Hcrt;Oprm1;Nhlh2;Ace;Trh;Chrnb4;Sncg;Gaa
GO:1905114	cell surface receptor signaling pathway involved in cell-cell signaling	http://amigo.geneontology.org/amigo/term/GO:1905114	0.000137212	0.0105759	Glra1;Tcf7l2;Grin2d;Cbln1;Folr1;Hcrt;Oprm1;Lef1;Amotl1;Chrnb4;Sfrp5
GO:0030335	positive regulation of cell migration	http://amigo.geneontology.org/amigo/term/GO:0030335	0.0001446	0.0110047	Sparc;Lbp;Cd74;Prox1;Ret;Lef1;Sema6a;Aqp1;Amotl1;Sema6d;Onecut1
GO:2000145	regulation of cell motility	http://amigo.geneontology.org/amigo/term/GO:2000145	0.000146774	0.0110047	Sparc;Lbp;Cd74;Prox1;Ret;Lef1;Sema6a;Aqp1;Amotl1;Ace;Sema6d;Nr2f2;Onecut1;Dpysl3;Col3a1
GO:0007409	axonogenesis	http://amigo.geneontology.org/amigo/term/GO:0007409	0.000147258	0.0110047	Fezf1;Lhx9;Lhx1;Slitrk6;Gbx2;Ret;Sema6a;Shox2;Sema6d;Ndn
GO:0001101	response to acid chemical	http://amigo.geneontology.org/amigo/term/GO:0001101	0.000147657	0.0110047	Glra1;Sparc;Folr1;Ret;Aqp1;Col1a2;Ucp2;Igfbp2;Col3a1
GO:0021587	cerebellum morphogenesis	http://amigo.geneontology.org/amigo/term/GO:0021587	0.000151594	0.0111454	Lhx1;Cbln1;Lhx5;Prox1
GO:0010647	positive regulation of cell communication	http://amigo.geneontology.org/amigo/term/GO:0010647	0.000152016	0.0111454	Tcf7l2;Grin2d;Lbp;Ucn3;Hcrt;Cd74;Ret;Zfp423;Oprm1;Syt9;Calb2;Timp3;Nnat;Shox2;Npr1;Trh;Hap1;Casr;Chrnb4;Galr1;Plce1;Col3a1
GO:0019233	sensory perception of pain	http://amigo.geneontology.org/amigo/term/GO:0019233	0.000156846	0.0114067	Grin2d;Ednrb;Oprm1;Aqp1;Ace;Ndn
GO:0023056	positive regulation of signaling	http://amigo.geneontology.org/amigo/term/GO:0023056	0.000160154	0.0115541	Tcf7l2;Grin2d;Lbp;Ucn3;Hcrt;Cd74;Ret;Zfp423;Oprm1;Syt9;Calb2;Timp3;Nnat;Shox2;Npr1;Trh;Hap1;Casr;Chrnb4;Galr1;Plce1;Col3a1
GO:0048646	anatomical structure formation involved in morphogenesis	http://amigo.geneontology.org/amigo/term/GO:0048646	0.000162799	0.0116518	Sparc;Lhx1;Kif26b;Cbln1;Folr1;Gbx2;Lhx5;Prox1;Ret;Arhgap24;Lef1;Sema6a;Aqp1;Ace;Col8a2;Irx1;Sfrp5
GO:0009891	positive regulation of biosynthetic process	http://amigo.geneontology.org/amigo/term/GO:0009891	0.000167566	0.0118694	Tcf7l2;Avp;Fezf1;Lhx1;Lbp;Gbx2;Lhx5;Cd74;Prox1;Ret;Zfp423;Oprm1;Lef1;Ebf3;Nhlh2;Lbh;Six6;Ebf2;Ndn;Nr2f2;Zcchc12;Onecut1;Galr1;Samd4
GO:0042391	regulation of membrane potential	http://amigo.geneontology.org/amigo/term/GO:0042391	0.000168472	0.0118694	Glra1;Grin2d;Ucn3;Cbln1;Hcrt;Scn5a;Oprm1;Chrnb4;Dsp;Ucp2
GO:0010720	positive regulation of cell development	http://amigo.geneontology.org/amigo/term/GO:0010720	0.000170765	0.0119377	Otp;Fezf1;Prox1;Ret;Oprm1;Sema6a;Shox2;Ace;Dct;Hap1;Dpysl3;Nkx6-2
GO:0006812	cation transport	http://amigo.geneontology.org/amigo/term/GO:0006812	0.000177543	0.0122054	Slc17a6;Grin2d;Hcrt;Scn5a;Oprm1;Syt9;Slc6a9;Aqp1;Ace;Kcnj13;Slc2a12;Clcn5;Hap1;Casr;Sncg;Ucp2;Cachd1
GO:0042755	eating behavior	http://amigo.geneontology.org/amigo/term/GO:0042755	0.000178495	0.0122054	Hcrt;Oprm1;Ace;Trh
GO:0001656	metanephros development	http://amigo.geneontology.org/amigo/term/GO:0001656	0.000178655	0.0122054	Lhx1;Kif26b;Ret;Aqp1;Irx1
GO:0002009	morphogenesis of an epithelium	http://amigo.geneontology.org/amigo/term/GO:0002009	0.00018373	0.012296	Lhx1;Kif26b;Folr1;Gbx2;Prox1;Ret;Arhgap24;Lef1;Casr;Irx1;Sfrp5
GO:0072507	divalent inorganic cation homeostasis	http://amigo.geneontology.org/amigo/term/GO:0072507	0.00018373	0.012296	Pmch;Avp;Grin2d;Ednrb;Hcrt;Oprm1;Marcksl1;Calb2;Hap1;Casr;Galr1
GO:0060284	regulation of cell development	http://amigo.geneontology.org/amigo/term/GO:0060284	0.000184072	0.012296	Otp;Tcf7l2;Fezf1;Ednrb;Prox1;Ret;Oprm1;Sema6a;Shox2;Ace;Sema6d;Dct;Hap1;Dpysl3;Nkx6-2;Col3a1
GO:0007200	phospholipase C-activating G protein-coupled receptor signaling pathway	http://amigo.geneontology.org/amigo/term/GO:0007200	0.000188067	0.0124705	Ednrb;Hcrt;Oprm1;Casr;Plce1
GO:0003084	positive regulation of systemic arterial blood pressure	http://amigo.geneontology.org/amigo/term/GO:0003084	0.000195426	0.0128639	Avp;Ace;Nr2f2
GO:0060078	regulation of postsynaptic membrane potential	http://amigo.geneontology.org/amigo/term/GO:0060078	0.000197121	0.0128752	Glra1;Grin2d;Cbln1;Hcrt;Oprm1;Chrnb4
GO:0048762	mesenchymal cell differentiation	http://amigo.geneontology.org/amigo/term/GO:0048762	0.000198453	0.0128752	Ednrb;Folr1;Gbx2;Ret;Lef1;Sema6a;Sema6d
GO:0060562	epithelial tube morphogenesis	http://amigo.geneontology.org/amigo/term/GO:0060562	0.000208297	0.0133467	Lhx1;Kif26b;Folr1;Gbx2;Ret;Lef1;Casr;Irx1;Sfrp5
GO:0021575	hindbrain morphogenesis	http://amigo.geneontology.org/amigo/term/GO:0021575	0.000208681	0.0133467	Lhx1;Cbln1;Lhx5;Prox1
GO:0072006	nephron development	http://amigo.geneontology.org/amigo/term/GO:0072006	0.000212221	0.0133622	Lhx1;Kif26b;Ret;Aqp1;Irx1;Plce1
GO:0051050	positive regulation of transport	http://amigo.geneontology.org/amigo/term/GO:0051050	0.000213094	0.0133622	Tcf7l2;Avp;Lbp;Ucn3;Ednrb;Hcrt;Sytl4;Scn5a;Syt9;Nnat;Aqp1;Trh;Hap1;Casr;Pltp;Galr1
GO:2000147	positive regulation of cell motility	http://amigo.geneontology.org/amigo/term/GO:2000147	0.000213369	0.0133622	Sparc;Lbp;Cd74;Prox1;Ret;Lef1;Sema6a;Aqp1;Amotl1;Sema6d;Onecut1
GO:0072073	kidney epithelium development	http://amigo.geneontology.org/amigo/term/GO:0072073	0.000220105	0.013689	Sim1;Lhx1;Kif26b;Ret;Aqp1;Irx1
GO:0019725	cellular homeostasis	http://amigo.geneontology.org/amigo/term/GO:0019725	0.000224357	0.0138579	Tcf7l2;Pmch;Avp;Grin2d;Ednrb;Hcrt;Oprm1;Marcksl1;Calb2;Aqp1;Hap1;Casr;Ucp2;Galr1;Gaa
GO:0021516	dorsal spinal cord development	http://amigo.geneontology.org/amigo/term/GO:0021516	0.000227046	0.0139286	Uncx;Lhx1;Lhx5
GO:0000904	cell morphogenesis involved in differentiation	http://amigo.geneontology.org/amigo/term/GO:0000904	0.000230743	0.0140598	Fezf1;Lhx9;Lhx1;Slitrk6;Gbx2;Prox1;Ret;Lef1;Sema6a;Shox2;Sema6d;Ndn;Parvb
GO:0001505	regulation of neurotransmitter levels	http://amigo.geneontology.org/amigo/term/GO:0001505	0.000235823	0.0142728	Slc17a6;Slc6a11;Hcrt;Oprm1;Syt9;Slc6a9;Trh;Sncg;Otof
GO:0045597	positive regulation of cell differentiation	http://amigo.geneontology.org/amigo/term/GO:0045597	0.000238058	0.014312	Otp;Tcf7l2;Fezf1;Lhx1;Cd74;Prox1;Ret;Oprm1;Lef1;Sema6a;Shox2;Ace;Dct;Hap1;Dpysl3;Nkx6-2
GO:1901700	response to oxygen-containing compound	http://amigo.geneontology.org/amigo/term/GO:1901700	0.000249223	0.0148841	Glra1;Tcf7l2;Sparc;Avp;Lbp;Ucn3;Ednrb;Folr1;Ret;Oprm1;Nnat;Aqp1;Ace;Col1a2;Trh;Ngb;Casr;Nr2f2;Ucp2;Igfbp2;Col3a1
GO:0034220	ion transmembrane transport	http://amigo.geneontology.org/amigo/term/GO:0034220	0.000251468	0.0148964	Glra1;Slc17a6;Grin2d;Folr1;Scn5a;Oprm1;Slc6a9;Aqp1;Kcnj13;Slc2a12;Clcn5;Hap1;Casr;Chrnb4;Ucp2;Cachd1
GO:0008344	adult locomotory behavior	http://amigo.geneontology.org/amigo/term/GO:0008344	0.000252733	0.0148964	Glra1;Grin2d;Slitrk6;Trh;Sncg
GO:0014070	response to organic cyclic compound	http://amigo.geneontology.org/amigo/term/GO:0014070	0.000261133	0.0152915	Sparc;Avp;Ucn3;Ednrb;Folr1;Ifit3;Scn5a;Oprm1;Lef1;Aqp1;Lbh;Trh;Casr;Nr2f2;Igfbp2
GO:0006935	chemotaxis	http://amigo.geneontology.org/amigo/term/GO:0006935	0.000267502	0.0155634	Fezf1;Lhx9;Lhx1;Lbp;Ednrb;Gbx2;Cd74;Lef1;Sema6a;Sema6d;Casr
GO:0051272	positive regulation of cellular component movement	http://amigo.geneontology.org/amigo/term/GO:0051272	0.00027611	0.0158596	Sparc;Lbp;Cd74;Prox1;Ret;Lef1;Sema6a;Aqp1;Amotl1;Sema6d;Onecut1
GO:0042330	taxis	http://amigo.geneontology.org/amigo/term/GO:0042330	0.00027611	0.0158596	Fezf1;Lhx9;Lhx1;Lbp;Ednrb;Gbx2;Cd74;Lef1;Sema6a;Sema6d;Casr
GO:0007588	excretion	http://amigo.geneontology.org/amigo/term/GO:0007588	0.000279828	0.0159715	Avp;Ednrb;Ace;Chrnb4
GO:0009306	protein secretion	http://amigo.geneontology.org/amigo/term/GO:0009306	0.000284951	0.0161616	Tcf7l2;Ucn3;Cbln1;Sytl4;Oprm1;Syt9;Nnat;Trh;Casr;Sncg;Ucp2
GO:0046887	positive regulation of hormone secretion	http://amigo.geneontology.org/amigo/term/GO:0046887	0.000291834	0.0164485	Tcf7l2;Ucn3;Nnat;Trh;Casr;Galr1
GO:0034284	response to monosaccharide	http://amigo.geneontology.org/amigo/term/GO:0034284	0.00030331	0.0169891	Tcf7l2;Sparc;Ucn3;Nnat;Trh;Casr;Ucp2
GO:0006820	anion transport	http://amigo.geneontology.org/amigo/term/GO:0006820	0.000343183	0.0190063	Glra1;Avp;Slc17a6;Slc6a11;Folr1;Slc6a9;Ace;Clcn5;Trh;Casr;Pltp
GO:0021695	cerebellar cortex development	http://amigo.geneontology.org/amigo/term/GO:0021695	0.000343539	0.0190063	Lhx1;Cbln1;Lhx5;Prox1
GO:2000177	regulation of neural precursor cell proliferation	http://amigo.geneontology.org/amigo/term/GO:2000177	0.000348125	0.0191426	Otp;Lhx1;Lhx5;Prox1;Dct
GO:0003014	renal system process	http://amigo.geneontology.org/amigo/term/GO:0003014	0.000363706	0.0198782	Avp;Ednrb;Aqp1;Ace;Chrnb4
GO:1903508	positive regulation of nucleic acid-templated transcription	http://amigo.geneontology.org/amigo/term/GO:1903508	0.000373245	0.0202767	Tcf7l2;Fezf1;Lhx1;Gbx2;Lhx5;Cd74;Prox1;Ret;Zfp423;Lef1;Ebf3;Nhlh2;Lbh;Six6;Ebf2;Ndn;Nr2f2;Zcchc12;Onecut1;Galr1
GO:1902680	positive regulation of RNA biosynthetic process	http://amigo.geneontology.org/amigo/term/GO:1902680	0.000376436	0.0203275	Tcf7l2;Fezf1;Lhx1;Gbx2;Lhx5;Cd74;Prox1;Ret;Zfp423;Lef1;Ebf3;Nhlh2;Lbh;Six6;Ebf2;Ndn;Nr2f2;Zcchc12;Onecut1;Galr1
GO:0055065	metal ion homeostasis	http://amigo.geneontology.org/amigo/term/GO:0055065	0.000379872	0.020391	Pmch;Avp;Grin2d;Ednrb;Hcrt;Oprm1;Marcksl1;Calb2;Ace;Hap1;Casr;Galr1
GO:0035813	regulation of renal sodium excretion	http://amigo.geneontology.org/amigo/term/GO:0035813	0.00038613	0.0204023	Avp;Ednrb;Ace
GO:0048103	somatic stem cell division	http://amigo.geneontology.org/amigo/term/GO:0048103	0.00038613	0.0204023	Lef1;Lbh;Dct
GO:0010557	positive regulation of macromolecule biosynthetic process	http://amigo.geneontology.org/amigo/term/GO:0010557	0.000386871	0.0204023	Tcf7l2;Fezf1;Lhx1;Lbp;Gbx2;Lhx5;Cd74;Prox1;Ret;Zfp423;Lef1;Ebf3;Nhlh2;Lbh;Six6;Ebf2;Ndn;Nr2f2;Zcchc12;Onecut1;Galr1;Samd4
GO:0046942	carboxylic acid transport	http://amigo.geneontology.org/amigo/term/GO:0046942	0.000403009	0.0211299	Avp;Slc17a6;Slc6a11;Folr1;Slc6a9;Ace;Trh;Casr
GO:0002791	regulation of peptide secretion	http://amigo.geneontology.org/amigo/term/GO:0002791	0.000408545	0.0212963	Tcf7l2;Ucn3;Cd74;Sytl4;Oprm1;Syt9;Nnat;Trh;Casr;Ucp2
GO:0015849	organic acid transport	http://amigo.geneontology.org/amigo/term/GO:0015849	0.000420697	0.0218037	Avp;Slc17a6;Slc6a11;Folr1;Slc6a9;Ace;Trh;Casr
GO:0035812	renal sodium excretion	http://amigo.geneontology.org/amigo/term/GO:0035812	0.000434677	0.0223995	Avp;Ednrb;Ace
GO:0006875	cellular metal ion homeostasis	http://amigo.geneontology.org/amigo/term/GO:0006875	0.000455784	0.0233238	Pmch;Avp;Grin2d;Ednrb;Hcrt;Oprm1;Marcksl1;Calb2;Hap1;Casr;Galr1
GO:0045595	regulation of cell differentiation	http://amigo.geneontology.org/amigo/term/GO:0045595	0.000458851	0.0233238	Otp;Tcf7l2;Uncx;Fezf1;Lhx1;Ednrb;Cd74;Prox1;Ret;Oprm1;Lef1;Sema6a;Shox2;Ace;Lbh;Sema6d;Dct;Hap1;Prlr;Dpysl3;Nkx6-2;Col3a1
GO:0061351	neural precursor cell proliferation	http://amigo.geneontology.org/amigo/term/GO:0061351	0.000460373	0.0233238	Otp;Gbx2;Lhx5;Prox1;Lef1;Dct
GO:0021937	cerebellar Purkinje cell-granule cell precursor cell signaling involved in regulation of granule cell precursor cell proliferation	http://amigo.geneontology.org/amigo/term/GO:0021937	0.000482572	0.0240228	Lhx1;Lhx5
GO:0060012	synaptic transmission, glycinergic	http://amigo.geneontology.org/amigo/term/GO:0060012	0.000482572	0.0240228	Glra1;Slc6a9
GO:0046717	acid secretion	http://amigo.geneontology.org/amigo/term/GO:0046717	0.00048803	0.0240228	Avp;Slc6a9;Ace;Trh;Casr
GO:0090277	positive regulation of peptide hormone secretion	http://amigo.geneontology.org/amigo/term/GO:0090277	0.00048803	0.0240228	Tcf7l2;Ucn3;Nnat;Trh;Casr
GO:0001659	temperature homeostasis	http://amigo.geneontology.org/amigo/term/GO:0001659	0.00048961	0.0240228	Ednrb;Hcrt;Zfp423;Ebf2;Prlr;Ucp2
GO:0120036	plasma membrane bounded cell projection organization	http://amigo.geneontology.org/amigo/term/GO:0120036	0.000490152	0.0240228	Fezf1;Lhx9;Lhx1;Slitrk6;Folr1;Gbx2;Ret;Arhgap24;Sema6a;Shox2;Aqp1;Sema6d;Hap1;Ngb;Ndn;Parvb;Onecut1;Dpysl3;Dnah7b
GO:0006366	transcription by RNA polymerase II	http://amigo.geneontology.org/amigo/term/GO:0006366	0.000512324	0.0249737	Sim1;Tcf7l2;Fezf1;Lhx1;Ednrb;Gbx2;Prox1;Zfp423;Lef1;Ebf3;Nhlh2;Six6;Zic4;Ebf2;Ndn;Nr2f2;Zcchc12;Irx1;Onecut1;Galr1;Sfrp5;Nkx6-2;Zfp395
GO:0042592	homeostatic process	http://amigo.geneontology.org/amigo/term/GO:0042592	0.000542353	0.0262954	Tcf7l2;Pmch;Avp;Grin2d;Ednrb;Hcrt;Cd74;Zfp423;Scn5a;Oprm1;Marcksl1;Calb2;Aqp1;Ace;Hap1;Ebf2;Prlr;Ndn;Casr;Ucp2;Galr1;Gaa
GO:0009743	response to carbohydrate	http://amigo.geneontology.org/amigo/term/GO:0009743	0.000559717	0.0269921	Tcf7l2;Sparc;Ucn3;Nnat;Trh;Casr;Ucp2
GO:0007204	positive regulation of cytosolic calcium ion concentration	http://amigo.geneontology.org/amigo/term/GO:0007204	0.000574513	0.0274888	Pmch;Avp;Grin2d;Ednrb;Hcrt;Oprm1;Hap1;Galr1
GO:0045893	positive regulation of transcription, DNA-templated	http://amigo.geneontology.org/amigo/term/GO:0045893	0.000576114	0.0274888	Tcf7l2;Fezf1;Lhx1;Gbx2;Lhx5;Cd74;Prox1;Ret;Zfp423;Lef1;Ebf3;Nhlh2;Lbh;Six6;Ebf2;Ndn;Nr2f2;Onecut1;Galr1
GO:0051049	regulation of transport	http://amigo.geneontology.org/amigo/term/GO:0051049	0.000593293	0.0281596	Tcf7l2;Avp;Lbp;Ucn3;Ednrb;Hcrt;Cd74;Sytl4;Scn5a;Oprm1;Syt9;Nnat;Aqp1;Ace;Kcnj13;Trh;Hap1;Casr;Sncg;Pltp;Ucp2;Galr1
GO:0050801	ion homeostasis	http://amigo.geneontology.org/amigo/term/GO:0050801	0.000617746	0.0291667	Pmch;Avp;Grin2d;Ednrb;Hcrt;Scn5a;Oprm1;Marcksl1;Calb2;Ace;Hap1;Casr;Galr1
GO:0055082	cellular chemical homeostasis	http://amigo.geneontology.org/amigo/term/GO:0055082	0.000639843	0.0300526	Tcf7l2;Pmch;Avp;Grin2d;Ednrb;Hcrt;Oprm1;Marcksl1;Calb2;Hap1;Casr;Ucp2;Galr1
GO:0032835	glomerulus development	http://amigo.geneontology.org/amigo/term/GO:0032835	0.000666955	0.0309364	Lhx1;Ret;Aqp1;Plce1
GO:0044062	regulation of excretion	http://amigo.geneontology.org/amigo/term/GO:0044062	0.000667532	0.0309364	Avp;Ednrb;Ace
GO:0060839	endothelial cell fate commitment	http://amigo.geneontology.org/amigo/term/GO:0060839	0.000673066	0.0309364	Prox1;Nr2f2
GO:0060059	embryonic retina morphogenesis in camera-type eye	http://amigo.geneontology.org/amigo/term/GO:0060059	0.000673066	0.0309364	Lhx1;Prox1
GO:0045165	cell fate commitment	http://amigo.geneontology.org/amigo/term/GO:0045165	0.000675812	0.0309364	Tcf7l2;Prox1;Ebf2;Nr2f2;Zfp521;Onecut1;Nkx6-2
GO:0030030	cell projection organization	http://amigo.geneontology.org/amigo/term/GO:0030030	0.00068048	0.0309928	Fezf1;Lhx9;Lhx1;Slitrk6;Folr1;Gbx2;Ret;Arhgap24;Sema6a;Shox2;Aqp1;Sema6d;Hap1;Ngb;Ndn;Parvb;Onecut1;Dpysl3;Dnah7b
GO:0021761	limbic system development	http://amigo.geneontology.org/amigo/term/GO:0021761	0.000717998	0.0325372	Otp;Lhx5;Prox1;Lef1;Hap1
GO:0048878	chemical homeostasis	http://amigo.geneontology.org/amigo/term/GO:0048878	0.000759025	0.0342244	Tcf7l2;Pmch;Avp;Grin2d;Ednrb;Hcrt;Scn5a;Oprm1;Marcksl1;Calb2;Aqp1;Ace;Hap1;Casr;Ucp2;Galr1
GO:0051254	positive regulation of RNA metabolic process	http://amigo.geneontology.org/amigo/term/GO:0051254	0.000769826	0.0344203	Tcf7l2;Fezf1;Lhx1;Gbx2;Lhx5;Cd74;Prox1;Ret;Zfp423;Lef1;Ebf3;Nhlh2;Lbh;Six6;Ebf2;Ndn;Nr2f2;Zcchc12;Onecut1;Galr1
GO:0007631	feeding behavior	http://amigo.geneontology.org/amigo/term/GO:0007631	0.000772318	0.0344203	Pmch;Hcrt;Oprm1;Ace;Trh
GO:0060485	mesenchyme development	http://amigo.geneontology.org/amigo/term/GO:0060485	0.000774819	0.0344203	Ednrb;Folr1;Gbx2;Ret;Lef1;Sema6a;Sema6d
GO:0010628	positive regulation of gene expression	http://amigo.geneontology.org/amigo/term/GO:0010628	0.000794622	0.0350634	Tcf7l2;Avp;Fezf1;Lhx1;Gbx2;Lhx5;Cd74;Prox1;Ret;Zfp423;Lef1;Ebf3;Nhlh2;Lbh;Six6;Ebf2;Ndn;Casr;Nr2f2;Onecut1;Galr1;Samd4
GO:0050905	neuromuscular process	http://amigo.geneontology.org/amigo/term/GO:0050905	0.000800602	0.0350634	Glra1;Grin2d;Slitrk6;Nkx6-2;Gaa
GO:0015711	organic anion transport	http://amigo.geneontology.org/amigo/term/GO:0015711	0.000807388	0.0350634	Avp;Slc17a6;Slc6a11;Folr1;Slc6a9;Ace;Trh;Casr;Pltp
GO:0003016	respiratory system process	http://amigo.geneontology.org/amigo/term/GO:0003016	0.000808736	0.0350634	Glra1;Ndn;Gaa
GO:0001964	startle response	http://amigo.geneontology.org/amigo/term/GO:0001964	0.000808736	0.0350634	Glra1;Grin2d;Slitrk6
GO:0071229	cellular response to acid chemical	http://amigo.geneontology.org/amigo/term/GO:0071229	0.000845525	0.036483	Glra1;Folr1;Ret;Aqp1;Col1a2;Col3a1
GO:0006357	regulation of transcription by RNA polymerase II	http://amigo.geneontology.org/amigo/term/GO:0006357	0.000853419	0.0365137	Sim1;Tcf7l2;Fezf1;Ednrb;Gbx2;Prox1;Zfp423;Lef1;Ebf3;Nhlh2;Six6;Zic4;Ebf2;Ndn;Nr2f2;Zcchc12;Irx1;Onecut1;Galr1;Sfrp5;Nkx6-2;Zfp395
GO:0055080	cation homeostasis	http://amigo.geneontology.org/amigo/term/GO:0055080	0.000854335	0.0365137	Pmch;Avp;Grin2d;Ednrb;Hcrt;Oprm1;Marcksl1;Calb2;Ace;Hap1;Casr;Galr1
GO:0010648	negative regulation of cell communication	http://amigo.geneontology.org/amigo/term/GO:0010648	0.000873184	0.0371433	Glra1;Tcf7l2;Pmch;Avp;Cbln1;Hcrt;Cd74;Ret;Sytl4;Arhgap24;Oprm1;Timp3;Sema6a;Lbh;Ucp2;Onecut1;Sfrp5
GO:0090066	regulation of anatomical structure size	http://amigo.geneontology.org/amigo/term/GO:0090066	0.00088446	0.0371549	Avp;Ednrb;Ret;Magel2;Sema6a;Aqp1;Ace;Npr1;Sema6d;Casr
GO:0009755	hormone-mediated signaling pathway	http://amigo.geneontology.org/amigo/term/GO:0009755	0.000892243	0.0371549	Ucn3;Lef1;Lbh;Trh;Prlr;Nr2f2
GO:0060836	lymphatic endothelial cell differentiation	http://amigo.geneontology.org/amigo/term/GO:0060836	0.000894057	0.0371549	Prox1;Nr2f2
GO:0042045	epithelial fluid transport	http://amigo.geneontology.org/amigo/term/GO:0042045	0.000894057	0.0371549	Ednrb;Aqp1
GO:0021979	hypothalamus cell differentiation	http://amigo.geneontology.org/amigo/term/GO:0021979	0.000894057	0.0371549	Otp;Hap1
GO:0023057	negative regulation of signaling	http://amigo.geneontology.org/amigo/term/GO:0023057	0.000904175	0.037403	Glra1;Tcf7l2;Pmch;Avp;Cbln1;Hcrt;Cd74;Ret;Sytl4;Arhgap24;Oprm1;Timp3;Sema6a;Lbh;Ucp2;Onecut1;Sfrp5
GO:0021536	diencephalon development	http://amigo.geneontology.org/amigo/term/GO:0021536	0.00091333	0.0374341	Otp;Tcf7l2;Gbx2;Hap1
GO:1903532	positive regulation of secretion by cell	http://amigo.geneontology.org/amigo/term/GO:1903532	0.000919822	0.0374341	Tcf7l2;Avp;Ucn3;Sytl4;Syt9;Nnat;Trh;Casr;Galr1
GO:0048598	embryonic morphogenesis	http://amigo.geneontology.org/amigo/term/GO:0048598	0.000920538	0.0374341	Tcf7l2;Lhx1;Slitrk6;Folr1;Gbx2;Prox1;Ret;Lef1;Shox2;Irx1;Sfrp5
GO:0048565	digestive tract development	http://amigo.geneontology.org/amigo/term/GO:0048565	0.000921531	0.0374341	Tcf7l2;Ednrb;Shox2;Sfrp5;Col3a1
GO:0050708	regulation of protein secretion	http://amigo.geneontology.org/amigo/term/GO:0050708	0.000934731	0.0378	Tcf7l2;Ucn3;Sytl4;Oprm1;Syt9;Nnat;Trh;Casr;Ucp2
GO:0019934	cGMP-mediated signaling	http://amigo.geneontology.org/amigo/term/GO:0019934	0.000967603	0.038857	Ednrb;Aqp1;Npr1
GO:0030003	cellular cation homeostasis	http://amigo.geneontology.org/amigo/term/GO:0030003	0.000969485	0.038857	Pmch;Avp;Grin2d;Ednrb;Hcrt;Oprm1;Marcksl1;Calb2;Hap1;Casr;Galr1
GO:0098771	inorganic ion homeostasis	http://amigo.geneontology.org/amigo/term/GO:0098771	0.00100935	0.0401982	Pmch;Avp;Grin2d;Ednrb;Hcrt;Oprm1;Marcksl1;Calb2;Ace;Hap1;Casr;Galr1
GO:0007389	pattern specification process	http://amigo.geneontology.org/amigo/term/GO:0007389	0.00101225	0.0401982	Uncx;Fezf1;Lhx1;Folr1;Gbx2;Lef1;Nr2f2;Irx1;Nkx6-2
GO:0106106	cold-induced thermogenesis	http://amigo.geneontology.org/amigo/term/GO:0106106	0.00102078	0.0401982	Hcrt;Zfp423;Ebf2;Prlr;Ucp2
GO:0120161	regulation of cold-induced thermogenesis	http://amigo.geneontology.org/amigo/term/GO:0120161	0.00102078	0.0401982	Hcrt;Zfp423;Ebf2;Prlr;Ucp2
GO:0055085	transmembrane transport	http://amigo.geneontology.org/amigo/term/GO:0055085	0.00106091	0.0415967	Glra1;Slc17a6;Grin2d;Slc6a11;Folr1;Scn5a;Oprm1;Slc6a9;Aqp1;Ace;Kcnj13;Slc2a12;Clcn5;Hap1;Casr;Chrnb4;Ucp2;Cachd1
GO:0019935	cyclic-nucleotide-mediated signaling	http://amigo.geneontology.org/amigo/term/GO:0019935	0.0010716	0.0417803	Ucn3;Ednrb;Oprm1;Aqp1;Npr1;Galr1
GO:0048545	response to steroid hormone	http://amigo.geneontology.org/amigo/term/GO:0048545	0.00107485	0.0417803	Sparc;Ucn3;Lef1;Aqp1;Lbh;Trh;Nr2f2;Igfbp2
GO:0045471	response to ethanol	http://amigo.geneontology.org/amigo/term/GO:0045471	0.00112776	0.0435753	Glra1;Sparc;Avp;Oprm1;Trh
GO:0006873	cellular ion homeostasis	http://amigo.geneontology.org/amigo/term/GO:0006873	0.00114372	0.0435753	Pmch;Avp;Grin2d;Ednrb;Hcrt;Oprm1;Marcksl1;Calb2;Hap1;Casr;Galr1
GO:0071838	cell proliferation in bone marrow	http://amigo.geneontology.org/amigo/term/GO:0071838	0.00114519	0.0435753	Lef1;Ace
GO:0021873	forebrain neuroblast division	http://amigo.geneontology.org/amigo/term/GO:0021873	0.00114519	0.0435753	Lef1;Dct
GO:0051971	positive regulation of transmission of nerve impulse	http://amigo.geneontology.org/amigo/term/GO:0051971	0.00114519	0.0435753	Hcrt;Chrnb4
GO:0007411	axon guidance	http://amigo.geneontology.org/amigo/term/GO:0007411	0.00118584	0.0447443	Fezf1;Lhx9;Lhx1;Gbx2;Sema6a;Sema6d
GO:0097485	neuron projection guidance	http://amigo.geneontology.org/amigo/term/GO:0097485	0.00118584	0.0447443	Fezf1;Lhx9;Lhx1;Gbx2;Sema6a;Sema6d
GO:0048871	multicellular organismal homeostasis	http://amigo.geneontology.org/amigo/term/GO:0048871	0.00120128	0.045138	Avp;Ednrb;Hcrt;Zfp423;Aqp1;Ebf2;Prlr;Ndn;Ucp2
GO:0006865	amino acid transport	http://amigo.geneontology.org/amigo/term/GO:0006865	0.00128306	0.0480108	Avp;Slc17a6;Slc6a11;Slc6a9;Trh
