# Supplementary material for: Mice Exposed to Combined Chronic Low-Dose Irradiation and Modeled Microgravity Develop Long-Term Neurological Sequelae
Source: Int J Mol Sci. 2019 Aug 22;20(17):4094. doi: 10.3390/ijms20174094 (PMC6747492; doi:10.3390/ijms20174094)
Supplement: Supplementary file 1 [file ijms-20-04094-s001.zip › Supplementary files/Supplemental Table 4_ Reactome Results.xlsx]

## Sheet: Mouse Pathways
Pathway Name	# DEGs Found in Pathway	P-Value	FDR
Ca2+ activated K+ channels	40 / 47	1.11e-16	7.88e-15
Neuronal System	58 / 499	1.11e-16	7.88e-15
Potassium Channels	47 / 169	1.11e-16	7.88e-15
Cam-PDE 1 activation	5 / 10	8.30e-07	3.49e-05
cGMP effects	5 / 21	2.93e-05	7.79e-04
Sodium/Calcium exchangers	5 / 21	2.93e-05	7.79e-04
p75 NTR receptor-mediated signalling	11 / 143	3.00e-05	7.79e-04
Nitric oxide stimulates guanylate cyclase	5 / 24	5.49e-05	9.21e-04
Calmodulin induced events	6 / 40	6.02e-05	9.21e-04
CaM pathway	6 / 40	6.02e-05	9.21e-04
NRAGE signals death through JNK	9 / 103	6.14e-05	9.21e-04
DAG and IP3 signaling	6 / 41	6.89e-05	9.65e-04
Ca-dependent events	6 / 42	7.86e-05	0.001
Cell death signalling via NRAGE, NRIF and NADE	9 / 123	2.29e-04	0.003
PLC beta mediated events	6 / 57	4.01e-04	0.004
G-protein mediated events	6 / 58	4.39e-04	0.005
Death Receptor Signalling	11 / 206	6.82e-04	0.007
Voltage gated Potassium channels	6 / 66	8.56e-04	0.009
Rho GTPase cycle	11 / 225	0.001	0.012
CD28 dependent Vav1 pathway	3 / 14	0.002	0.015
DSCAM interactions	3 / 15	0.002	0.016
MAPK6/MAPK4 signaling	4 / 33	0.002	0.018
Sema3A PAK dependent Axon repulsion	3 / 17	0.003	0.023
RHO GTPases activate PAKs	3 / 22	0.006	0.042
Ephrin signaling	3 / 22	0.006	0.042

## Sheet: Human Pathways
Pathway Name	# DEGs Found in Pathway	P-Value	FDR
Neuronal System	17 / 416	1.78e-05	0.004
Toxicity of botulinum toxin type C(BoNT/C)	2 / 4	0.001	0.125
Potassium Channels	6 / 99	0.002	0.125
Voltage gated Potassium channels	4 / 43	0.002	0.127
Glutamate Neurotransmitter Release Cycle	3 / 24	0.003	0.163
Axonal growth inhibition (RHOA activation)	2 / 9	0.006	0.192
Protein-protein interactions at synapses	5 / 91	0.006	0.192
p75NTR regulates axonogenesis	2 / 10	0.007	0.205
Defective SLC9A9 causes autism 16 (AUTS16)	1 / 1	0.012	0.319
Acetylcholine Neurotransmitter Release Cycle	2 / 17	0.019	0.319
Transmission across Chemical Synapses	8 / 270	0.02	0.319
Serotonin Neurotransmitter Release Cycle	2 / 18	0.021	0.319
cGMP effects	2 / 18	0.021	0.319
Norepinephrine Neurotransmitter Release Cycle	2 / 18	0.021	0.319
GABA synthesis, release, reuptake and degradation	2 / 19	0.024	0.319
Activation of NMDA receptors and postsynaptic events	4 / 87	0.024	0.319
Biosynthesis of electrophilic -3 PUFA oxo-derivatives	1 / 2	0.025	0.319
Neurotransmitter release cycle	3 / 51	0.026	0.337
Neurotoxicity of clostridium toxins	2 / 22	0.031	0.337
Dopamine Neurotransmitter Release Cycle	2 / 23	0.034	0.337
p75 NTR receptor-mediated signalling	4 / 99	0.036	0.337
Long-term potentiation	2 / 25	0.039	0.337
Nitric oxide stimulates guanylate cyclase	2 / 25	0.039	0.337
Neurexins and neuroligins	3 / 60	0.039	0.337
Other interleukin signaling	2 / 26	0.042	0.337
